# Supplementary material for: 1,3,5-Tris(pyridin-3-yl)-2,4-diaza­penta-1,4-diene
Source: Acta Crystallogr Sect E Struct Rep Online. 2012 Feb 17;68(Pt 3):o746. doi: 10.1107/S1600536812005909 (PMC3295514; doi:10.1107/S1600536812005909)
Supplement: Supplementary file 1 [file e-68-0o746-sup1.cif]

##############################################################################
#                                                                            #
# This CIF contains the data in a paper accepted for publication in          #
# Acta Crystallographica Section E. It conforms to the requirements of       #
# Notes for Authors for Acta Crystallographica Section E, and has been       #
# peer reviewed under the auspices of the IUCr Commission on Journals.       #
#                                                                            #
# Full details of the Crystallographic Information File format               #
# are given in the paper "The Crystallographic Information File (CIF):       #
# a New Standard Archive File for Crystallography" by S. R. Hall, F. H.      #
# Allen and I. D. Brown [Acta Cryst. (1991), A47, 655-685].                  #
#                                                                            #
# The current version of the core CIF dictionary is obtainable from          #
# ftp://ftp.iucr.org/pub/cif_core.dic.                                       #
#                                                                            #
# Software is freely available for graphical display of the structure(s)     #
# in this CIF. For information consult the CIF software page                 #
# http://www.iucr.org/resources/cif/software.                                #
#                                                                            #
# This file may be used for bona fide research purposes within the           #
# scientific community so long as proper attribution is given to the journal # 
# article from which it was obtained.                                        #
#                                                                            #
##############################################################################
data_I
_audit_creation_method     'SHELXL97'
_chemical_name_systematic
;
1,3,5-Tris(pyridin-3-yl)-2,4-diazapenta-1,4-diene
;
_chemical_name_common     ?
_chemical_formula_moiety     'C18 H15 N5'
_chemical_formula_sum     'C18 H15 N5'
_chemical_formula_iupac     'C18 H15 N5'
_chemical_formula_weight     301.35
_chemical_melting_point_gt     388
_chemical_melting_point_lt     390
_symmetry_cell_setting     monoclinic
_symmetry_space_group_name_H-M     'P c'
_symmetry_space_group_name_Hall     'P -2yc'
loop_
    _symmetry_equiv_pos_as_xyz
    'x, y, z'
    'x, -y, z+1/2'
_cell_length_a     5.7174(11)
_cell_length_b     8.0934(10)
_cell_length_c     16.972(4)
_cell_angle_alpha     90.00
_cell_angle_beta     99.690(18)
_cell_angle_gamma     90.00
_cell_volume     774.1(3)
_cell_formula_units_Z     2
_cell_measurement_reflns_used     33
_cell_measurement_theta_min     4.69
_cell_measurement_theta_max     11.59
_cell_measurement_temperature     298(2)
_exptl_crystal_description     'Neele'
_exptl_crystal_colour     'Colourless'
_exptl_crystal_size_max     0.42
_exptl_crystal_size_mid     0.18
_exptl_crystal_size_min     0.12
_exptl_crystal_density_diffrn     1.293
_exptl_crystal_density_meas     ?
_exptl_crystal_density_method     'not measured'
_exptl_crystal_F_000     316
_exptl_absorpt_coefficient_mu     0.081
_exptl_absorpt_correction_type     none
_exptl_absorpt_process_details     ?
_exptl_absorpt_correction_T_min     ?
_exptl_absorpt_correction_T_max     ?
_diffrn_ambient_temperature     298(2)
_diffrn_radiation_type     MoK\a
_diffrn_radiation_wavelength     0.71073
_diffrn_radiation_source     'fine-focus sealed tube'
_diffrn_radiation_monochromator     'graphite'
_diffrn_measurement_device_type     'Bruker P4'
_diffrn_measurement_method     '2\q/\w-scans'
_diffrn_detector_area_resol_mean     ?
_diffrn_reflns_number     3235
_diffrn_reflns_av_R_equivalents     0.0609
_diffrn_reflns_av_sigmaI/netI     0.1383
_diffrn_reflns_theta_min     2.43
_diffrn_reflns_theta_max     30.01
_diffrn_reflns_theta_full     30.01
_diffrn_measured_fraction_theta_max     1.000
_diffrn_measured_fraction_theta_full     1.000
_diffrn_reflns_limit_h_min     -1
_diffrn_reflns_limit_h_max     8
_diffrn_reflns_limit_k_min     -1
_diffrn_reflns_limit_k_max     11
_diffrn_reflns_limit_l_min     -23
_diffrn_reflns_limit_l_max     23
_diffrn_standards_number     3
_diffrn_standards_interval_count     97
_diffrn_standards_interval_time     ?
_diffrn_standards_decay_%     11.47
_refine_special_details
;
 Refinement of <i>F</i>^2^ against ALL reflections. The weighted
 <i>R</i>-factor <i>wR</i> and goodness of fit <i>S</i> are based on
 <i>F</i>^2^, conventional <i>R</i>-factors <i>R</i> are based on <i>F</i>,
 with <i>F</i> set to zero for negative <i>F</i>^2^. The threshold expression
 of <i>F</i>^2^ > \s(<i>F</i>^2^) is used only for calculating
 <i>R</i>-factors(gt) <i>etc</i>. and is not relevant to the choice of
 reflections for refinement. <i>R</i>-factors based on <i>F</i>^2^ are
 statistically about twice as large as those based on <i>F</i>, and
 <i>R</i>-factors based on ALL data will be even larger.
;
_reflns_number_total     2874
_reflns_number_gt     1159
_reflns_threshold_expression     >2\s(I)
_refine_ls_structure_factor_coef     Fsqd
_refine_ls_matrix_type     full
_refine_ls_R_factor_all     0.2160
_refine_ls_R_factor_gt     0.0695
_refine_ls_wR_factor_gt     0.0977
_refine_ls_wR_factor_ref     0.1345
_refine_ls_goodness_of_fit_ref     0.984
_refine_ls_restrained_S_all     0.983
_refine_ls_number_reflns     2874
_refine_ls_number_parameters     209
_refine_ls_number_restraints     2
_refine_ls_hydrogen_treatment     constr
_refine_ls_weighting_scheme     calc
_refine_ls_weighting_details
                 'calc w=1/[\s^2^(Fo^2^)+(0.0352P)^2^] where P=(Fo^2^+2Fc^2^)/3'
_atom_sites_solution_hydrogens     geom
_atom_sites_solution_primary     direct
_atom_sites_solution_secondary     difmap
_refine_ls_shift/su_max     0.000
_refine_ls_shift/su_mean     0.000
_refine_diff_density_max     0.168
_refine_diff_density_min     -0.174
_refine_ls_extinction_method     'SHELXL'
_refine_ls_extinction_coef     0.019(2)
_refine_ls_extinction_expression
                                  'Fc^*^=kFc[1+0.001xFc^2^\l^3^/sin(2\q)]^-1/4^'
_refine_ls_abs_structure_details     'Flack (1983)'
_refine_ls_abs_structure_Flack     ?
loop_
    _atom_type_symbol
    _atom_type_description
    _atom_type_scat_dispersion_real
    _atom_type_scat_dispersion_imag
    _atom_type_scat_source
    'C' 'C' 0.0033 0.0016
                         'International Tables Vol C Tables 4.2.6.8 and 6.1.1.4'
    'H' 'H' 0.0000 0.0000
                         'International Tables Vol C Tables 4.2.6.8 and 6.1.1.4'
    'N' 'N' 0.0061 0.0033
                         'International Tables Vol C Tables 4.2.6.8 and 6.1.1.4'
_computing_data_collection     '<i>XSCANS</i>   (Siemens, 1996)'
_computing_cell_refinement     '<i>XSCANS</i>   (Siemens, 1996)'
_computing_data_reduction     '<i>XSCANS</i>   (Siemens, 1996)'
_computing_structure_solution     '<i>SHELXS97</i> (Sheldrick, 2008)'
_computing_structure_refinement     '<i>SHELXL97</i> (Sheldrick, 2008)'
_computing_molecular_graphics
;
<i>ORTEP-3</i> (Farrugia, 1997) and
<i>Mercury</i>  (Macrae <i>et al.</i>, 2006)
;
_computing_publication_material     '<i>SHELXS97</i> (Sheldrick, 2008)'
loop_
    _atom_site_type_symbol
    _atom_site_label
    _atom_site_fract_x
    _atom_site_fract_y
    _atom_site_fract_z
    _atom_site_U_iso_or_equiv
    _atom_site_adp_type
    _atom_site_calc_flag
    _atom_site_refinement_flags
    _atom_site_occupancy
    _atom_site_symmetry_multiplicity
    _atom_site_disorder_assembly
    _atom_site_disorder_group
    N N3 0.3294(7) 0.4546(5) 0.0999(2) 0.0434(11) Uani d . 1 1 . .
    C C4 1.0463(12) 0.2145(8) 0.4651(3) 0.0578(18) Uani d . 1 1 . .
    H H4A 1.0947 0.1666 0.5150 0.069 Uiso calc R 1 1 . .
    N N2 0.6027(8) 0.4678(5) 0.2201(2) 0.0408(11) Uani d . 1 1 . .
    C C3 1.1993(11) 0.2058(7) 0.4105(3) 0.0588(18) Uani d . 1 1 . .
    H H3B 1.3474 0.1561 0.4235 0.071 Uiso calc R 1 1 . .
    C C7 0.5371(9) 0.5446(6) 0.1421(3) 0.0413(14) Uani d . 1 1 . .
    H H7A 0.6689 0.5367 0.1120 0.050 Uiso calc R 1 1 . .
    C C8 0.3369(10) 0.4143(6) 0.0281(3) 0.0436(14) Uani d . 1 1 . .
    H H8A 0.4684 0.4440 0.0057 0.052 Uiso calc R 1 1 . .
    C C16 0.2483(11) 0.9366(7) 0.1982(3) 0.0486(15) Uani d . 1 1 . .
    H H16A 0.1265 0.9714 0.2243 0.058 Uiso calc R 1 1 . .
    N N4 -0.0186(9) 0.2211(7) -0.1527(2) 0.0604(15) Uani d . 1 1 . .
    C C2 1.1242(10) 0.2739(7) 0.3358(3) 0.0481(15) Uani d . 1 1 . .
    H H2B 1.2222 0.2715 0.2973 0.058 Uiso calc R 1 1 . .
    C C13 0.1481(10) 0.2988(7) -0.1022(3) 0.0497(16) Uani d . 1 1 . .
    H H13A 0.2775 0.3410 -0.1223 0.060 Uiso calc R 1 1 . .
    C C14 0.4741(10) 0.7230(6) 0.1524(3) 0.0402(13) Uani d . 1 1 . .
    C C1 0.9022(9) 0.3453(7) 0.3190(3) 0.0404(14) Uani d . 1 1 . .
    C C12 -0.1994(11) 0.1565(7) -0.1222(3) 0.0587(18) Uani d . 1 1 . .
    H H12A -0.3174 0.1006 -0.1564 0.070 Uiso calc R 1 1 . .
    C C6 0.8136(10) 0.4183(7) 0.2402(3) 0.0443(15) Uani d . 1 1 . .
    H H6A 0.9172 0.4283 0.2037 0.053 Uiso calc R 1 1 . .
    N N1 0.8360(8) 0.2859(7) 0.4515(2) 0.0638(16) Uani d . 1 1 . .
    C C9 0.1421(10) 0.3216(7) -0.0208(3) 0.0411(14) Uani d . 1 1 . .
    C C11 -0.2194(10) 0.1688(7) -0.0427(3) 0.0555(17) Uani d . 1 1 . .
    H H11A -0.3465 0.1201 -0.0238 0.067 Uiso calc R 1 1 . .
    C C10 -0.0493(10) 0.2540(7) 0.0083(3) 0.0476(15) Uani d . 1 1 . .
    H H10A -0.0625 0.2662 0.0619 0.057 Uiso calc R 1 1 . .
    C C15 0.2938(10) 0.7702(7) 0.1923(3) 0.0482(15) Uani d . 1 1 . .
    H H15A 0.2052 0.6919 0.2145 0.058 Uiso calc R 1 1 . .
    C C18 0.5982(12) 0.8483(7) 0.1210(3) 0.0558(16) Uani d . 1 1 . .
    H H18A 0.7196 0.8174 0.0938 0.067 Uiso calc R 1 1 . .
    C C5 0.7697(10) 0.3477(7) 0.3793(3) 0.0495(15) Uani d . 1 1 . .
    H H5A 0.6207 0.3969 0.3683 0.059 Uiso calc R 1 1 . .
    C C17 0.3808(11) 1.0503(8) 0.1661(3) 0.0627(18) Uani d . 1 1 . .
    H H17A 0.3474 1.1617 0.1718 0.075 Uiso calc R 1 1 . .
    N N5 0.5548(11) 1.0099(6) 0.1272(3) 0.0731(18) Uani d . 1 1 . .
loop_
    _atom_site_aniso_label
    _atom_site_aniso_U_11
    _atom_site_aniso_U_22
    _atom_site_aniso_U_33
    _atom_site_aniso_U_12
    _atom_site_aniso_U_13
    _atom_site_aniso_U_23
    N3 0.051(3) 0.040(3) 0.039(2) 0.001(3) 0.008(2) -0.001(2)
    C4 0.063(5) 0.062(5) 0.042(3) -0.010(4) -0.008(3) 0.019(3)
    N2 0.050(3) 0.039(3) 0.033(2) 0.000(3) 0.005(2) 0.001(2)
    C3 0.046(4) 0.055(4) 0.069(4) 0.001(4) -0.008(3) 0.007(3)
    C7 0.043(4) 0.044(3) 0.038(3) 0.002(3) 0.010(3) 0.002(3)
    C8 0.049(4) 0.041(3) 0.041(3) -0.001(3) 0.010(3) 0.003(3)
    C16 0.060(4) 0.041(4) 0.049(3) 0.002(4) 0.019(3) -0.006(3)
    N4 0.061(4) 0.073(4) 0.044(3) 0.011(4) 0.000(3) -0.013(3)
    C2 0.042(4) 0.057(4) 0.046(3) 0.002(4) 0.010(3) -0.006(3)
    C13 0.050(4) 0.060(4) 0.038(3) 0.014(4) 0.006(3) 0.000(3)
    C14 0.048(4) 0.040(3) 0.032(3) 0.006(4) 0.004(3) 0.004(3)
    C1 0.039(4) 0.043(3) 0.037(3) -0.003(3) 0.002(3) 0.001(3)
    C12 0.059(5) 0.054(4) 0.057(4) 0.006(4) -0.006(3) -0.016(3)
    C6 0.050(4) 0.042(3) 0.043(3) 0.002(3) 0.012(3) -0.005(3)
    N1 0.050(4) 0.089(4) 0.049(3) -0.004(4) -0.001(3) 0.015(3)
    C9 0.048(4) 0.037(3) 0.038(3) 0.009(3) 0.007(3) -0.001(3)
    C11 0.051(4) 0.057(4) 0.058(4) 0.002(4) 0.009(3) -0.009(3)
    C10 0.057(4) 0.047(4) 0.039(3) 0.008(4) 0.007(3) -0.003(3)
    C15 0.056(4) 0.048(4) 0.042(3) -0.017(4) 0.014(3) -0.002(3)
    C18 0.058(4) 0.054(4) 0.061(3) -0.001(4) 0.028(3) -0.005(3)
    C5 0.041(4) 0.059(4) 0.048(3) 0.000(4) 0.007(3) 0.004(3)
    C17 0.089(6) 0.043(4) 0.061(3) -0.001(4) 0.026(4) -0.002(3)
    N5 0.101(5) 0.050(4) 0.080(3) -0.001(4) 0.051(4) 0.010(3)
_geom_special_details
;
 All s.u.'s (except the s.u. in the dihedral angle between two l.s. planes)
 are estimated using the full covariance matrix. The cell s.u.'s are taken
 into account individually in the estimation of s.u.'s in distances, angles
 and torsion angles; correlations between s.u.'s in cell parameters are only
 used when they are defined by crystal symmetry. An approximate (isotropic)
 treatment of cell s.u.'s is used for estimating s.u.'s involving l.s. planes.
;
loop_
    _geom_bond_atom_site_label_1
    _geom_bond_atom_site_label_2
    _geom_bond_site_symmetry_2
    _geom_bond_distance
    _geom_bond_publ_flag
    N3 C8 . 1.269(5) ?
    N3 C7 . 1.472(6) ?
    C4 N1 . 1.319(7) ?
    C4 C3 . 1.380(8) ?
    C4 H4A . 0.9300 ?
    N2 C6 . 1.262(6) ?
    N2 C7 . 1.454(6) ?
    C3 C2 . 1.383(7) ?
    C3 H3B . 0.9300 ?
    C7 C14 . 1.506(6) ?
    C7 H7A . 0.9800 ?
    C8 C9 . 1.476(7) ?
    C8 H8A . 0.9300 ?
    C16 C17 . 1.363(7) ?
    C16 C15 . 1.378(7) ?
    C16 H16A . 0.9300 ?
    N4 C13 . 1.327(7) ?
    N4 C12 . 1.338(8) ?
    C2 C1 . 1.380(7) ?
    C2 H2B . 0.9300 ?
    C13 C9 . 1.401(6) ?
    C13 H13A . 0.9300 ?
    C14 C15 . 1.378(7) ?
    C14 C18 . 1.394(7) ?
    C1 C5 . 1.372(7) ?
    C1 C6 . 1.473(7) ?
    C12 C11 . 1.376(7) ?
    C12 H12A . 0.9300 ?
    C6 H6A . 0.9300 ?
    N1 C5 . 1.319(6) ?
    C9 C10 . 1.387(7) ?
    C11 C10 . 1.374(7) ?
    C11 H11A . 0.9300 ?
    C10 H10A . 0.9300 ?
    C15 H15A . 0.9300 ?
    C18 N5 . 1.339(7) ?
    C18 H18A . 0.9300 ?
    C5 H5A . 0.9300 ?
    C17 N5 . 1.324(7) ?
    C17 H17A . 0.9300 ?
loop_
    _geom_angle_atom_site_label_1
    _geom_angle_atom_site_label_2
    _geom_angle_atom_site_label_3
    _geom_angle_site_symmetry_1
    _geom_angle_site_symmetry_3
    _geom_angle
    _geom_angle_publ_flag
    C8 N3 C7 . . 116.0(4) ?
    N1 C4 C3 . . 124.5(5) ?
    N1 C4 H4A . . 117.7 ?
    C3 C4 H4A . . 117.7 ?
    C6 N2 C7 . . 118.0(4) ?
    C4 C3 C2 . . 117.5(6) ?
    C4 C3 H3B . . 121.2 ?
    C2 C3 H3B . . 121.2 ?
    N2 C7 N3 . . 107.1(4) ?
    N2 C7 C14 . . 109.5(4) ?
    N3 C7 C14 . . 110.0(4) ?
    N2 C7 H7A . . 110.1 ?
    N3 C7 H7A . . 110.1 ?
    C14 C7 H7A . . 110.1 ?
    N3 C8 C9 . . 121.7(5) ?
    N3 C8 H8A . . 119.1 ?
    C9 C8 H8A . . 119.1 ?
    C17 C16 C15 . . 120.4(6) ?
    C17 C16 H16A . . 119.8 ?
    C15 C16 H16A . . 119.8 ?
    C13 N4 C12 . . 117.0(5) ?
    C1 C2 C3 . . 119.2(5) ?
    C1 C2 H2B . . 120.4 ?
    C3 C2 H2B . . 120.4 ?
    N4 C13 C9 . . 124.4(5) ?
    N4 C13 H13A . . 117.8 ?
    C9 C13 H13A . . 117.8 ?
    C15 C14 C18 . . 117.2(5) ?
    C15 C14 C7 . . 122.4(5) ?
    C18 C14 C7 . . 120.3(5) ?
    C5 C1 C2 . . 117.2(5) ?
    C5 C1 C6 . . 121.5(5) ?
    C2 C1 C6 . . 121.3(5) ?
    N4 C12 C11 . . 123.2(6) ?
    N4 C12 H12A . . 118.4 ?
    C11 C12 H12A . . 118.4 ?
    N2 C6 C1 . . 122.6(5) ?
    N2 C6 H6A . . 118.7 ?
    C1 C6 H6A . . 118.7 ?
    C5 N1 C4 . . 116.1(5) ?
    C10 C9 C13 . . 116.8(5) ?
    C10 C9 C8 . . 124.5(5) ?
    C13 C9 C8 . . 118.7(5) ?
    C12 C11 C10 . . 119.2(6) ?
    C12 C11 H11A . . 120.4 ?
    C10 C11 H11A . . 120.4 ?
    C11 C10 C9 . . 119.4(5) ?
    C11 C10 H10A . . 120.3 ?
    C9 C10 H10A . . 120.3 ?
    C16 C15 C14 . . 118.2(5) ?
    C16 C15 H15A . . 120.9 ?
    C14 C15 H15A . . 120.9 ?
    N5 C18 C14 . . 124.5(6) ?
    N5 C18 H18A . . 117.7 ?
    C14 C18 H18A . . 117.7 ?
    N1 C5 C1 . . 125.4(6) ?
    N1 C5 H5A . . 117.3 ?
    C1 C5 H5A . . 117.3 ?
    N5 C17 C16 . . 123.2(6) ?
    N5 C17 H17A . . 118.4 ?
    C16 C17 H17A . . 118.4 ?
    C17 N5 C18 . . 116.4(6) ?
loop_
    _geom_torsion_atom_site_label_1
    _geom_torsion_atom_site_label_2
    _geom_torsion_atom_site_label_3
    _geom_torsion_atom_site_label_4
    _geom_torsion_site_symmetry_1
    _geom_torsion_site_symmetry_2
    _geom_torsion_site_symmetry_3
    _geom_torsion_site_symmetry_4
    _geom_torsion
    _geom_torsion_publ_flag
    N1 C4 C3 C2 . . . . -1.4(9) ?
    C6 N2 C7 N3 . . . . 125.7(5) ?
    C6 N2 C7 C14 . . . . -115.1(5) ?
    C8 N3 C7 N2 . . . . -133.5(5) ?
    C8 N3 C7 C14 . . . . 107.6(5) ?
    C7 N3 C8 C9 . . . . 179.1(4) ?
    C4 C3 C2 C1 . . . . -0.5(8) ?
    C12 N4 C13 C9 . . . . -2.2(8) ?
    N2 C7 C14 C15 . . . . -59.2(6) ?
    N3 C7 C14 C15 . . . . 58.3(6) ?
    N2 C7 C14 C18 . . . . 121.2(5) ?
    N3 C7 C14 C18 . . . . -121.4(5) ?
    C3 C2 C1 C5 . . . . 1.5(8) ?
    C3 C2 C1 C6 . . . . -179.6(5) ?
    C13 N4 C12 C11 . . . . 0.6(9) ?
    C7 N2 C6 C1 . . . . 177.3(4) ?
    C5 C1 C6 N2 . . . . -9.1(8) ?
    C2 C1 C6 N2 . . . . 171.9(6) ?
    C3 C4 N1 C5 . . . . 2.2(9) ?
    N4 C13 C9 C10 . . . . 1.6(8) ?
    N4 C13 C9 C8 . . . . -178.4(5) ?
    N3 C8 C9 C10 . . . . -7.8(8) ?
    N3 C8 C9 C13 . . . . 172.3(5) ?
    N4 C12 C11 C10 . . . . 1.3(9) ?
    C12 C11 C10 C9 . . . . -1.8(8) ?
    C13 C9 C10 C11 . . . . 0.4(7) ?
    C8 C9 C10 C11 . . . . -179.5(5) ?
    C17 C16 C15 C14 . . . . -0.7(8) ?
    C18 C14 C15 C16 . . . . 0.1(7) ?
    C7 C14 C15 C16 . . . . -179.6(5) ?
    C15 C14 C18 N5 . . . . 0.3(9) ?
    C7 C14 C18 N5 . . . . 180.0(6) ?
    C4 N1 C5 C1 . . . . -1.1(9) ?
    C2 C1 C5 N1 . . . . -0.7(9) ?
    C6 C1 C5 N1 . . . . -179.7(6) ?
    C15 C16 C17 N5 . . . . 0.9(9) ?
    C16 C17 N5 C18 . . . . -0.5(9) ?
    C14 C18 N5 C17 . . . . -0.1(9) ?
loop_
    _geom_hbond_atom_site_label_D
    _geom_hbond_atom_site_label_H
    _geom_hbond_atom_site_label_A
    _geom_hbond_site_symmetry_A
    _geom_hbond_distance_DH
    _geom_hbond_distance_HA
    _geom_hbond_distance_DA
    _geom_hbond_angle_DHA
    C18 H18A N1 2_564 0.93 2.74 3.552(7) 146.2
    C17 H17A N3 1_565 0.93 2.66 3.456(7) 144.0
data_global
_journal_date_recd_electronic     2011-12-05
_journal_date_accepted     2012-02-10
_journal_name_full     'Acta Crystallographica, Section E'
_journal_year     2012
_journal_volume     68
_journal_issue      3
_journal_page_first     o746
_journal_page_last     o746
_journal_paper_category     QO
_journal_paper_doi     10.1107/S1600536812005909
_journal_coeditor_code     RK2325
_publ_contact_author_name     'Miguel Parra-Hake'
_publ_contact_author_address
;
Centro de Graduados e Investigaci\'on del Instituto Tecnol\'ogico de Tijuana
Apdo. Postal 1166, 22500
Tijuana, B.C.
Mexico
;
_publ_contact_author_email     miguelhake@yahoo.com
_publ_contact_author_fax     '52 664 6234043'
_publ_contact_author_phone     '52 664 6233772'
_publ_section_title
;
1,3,5-Tris(pyridin-3-yl)-2,4-diazapenta-1,4-diene
;
loop_
    _publ_author_name
    _publ_author_footnote
    _publ_author_address
    "Claudia M. Quiroa-Montalv\'an" .
;
Centro de Graduados e Investigaci\'on del Instituto Tecnol\'ogico de Tijuana
Apdo. Postal 1166, 22500
Tijuana, B.C.
Mexico
;
    "Aguirre, Gerardo" .
;
Centro de Graduados e Investigaci\'on del Instituto Tecnol\'ogico de Tijuana
Apdo. Postal 1166, 22500
Tijuana, B.C.
Mexico
;
    "Parra-Hake, Miguel" .
;
Centro de Graduados e Investigaci\'on del Instituto Tecnol\'ogico de Tijuana
Apdo. Postal 1166, 22500
Tijuana, B.C.
Mexico
;
_publ_section_synopsis     .
_exptl_special_details     ?
