# Supplementary material for: 1,3,5-Tris(pyridin-3-yl)-2,4-diaza­penta-1,4-diene
Source: Acta Crystallogr Sect E Struct Rep Online. 2012 Feb 17;68(Pt 3):o746. doi: 10.1107/S1600536812005909 (PMC3295514; doi:10.1107/S1600536812005909)
Supplement: Supplementary file 2 [file e-68-0o746-Isup2.hkl]

# 
# h,k,l, Fc-squared, Fo-squared, sigma(Fo-squared) and status flag 
# 
data_I
_shelx_title ' Z in Pc' 
_shelx_refln_list_code          4 
_shelx_F_calc_maximum      111.66 
_exptl_crystal_F_000       316.00 
_reflns_d_resolution_high  0.7106 
 
loop_ 
 _symmetry_equiv_pos_as_xyz 
 'x, y, z' 
 'x, -y, z+1/2' 
 
_cell_length_a     5.7174 
_cell_length_b     8.0934 
_cell_length_c    16.9722 
_cell_angle_alpha  90.000 
_cell_angle_beta   99.690 
_cell_angle_gamma  90.000 
 
_shelx_F_squared_multiplier     1.000 
 
loop_ 
 _refln_index_h 
 _refln_index_k 
 _refln_index_l 
 _refln_F_squared_calc 
 _refln_F_squared_meas 
 _refln_F_squared_sigma 
 _refln_observed_status 
   0   1 -23        1.03        1.59     13.73 o 
   1   1 -23       22.34       41.85      9.87 o 
   2   1 -23        5.05       -5.84      9.66 o 
   3   1 -23        3.89        1.03      9.53 o 
   0   2 -23        4.56       -3.50     14.05 o 
   1   2 -23        1.77        7.38     13.99 o 
   2   2 -23        1.14       -2.29     14.24 o 
   1   3 -23        4.67       23.46     13.67 o 
  -1   0 -22        3.10        0.00     14.05 o 
   0   0 -22        8.84       -5.34     12.59 o 
   1   0 -22       11.74       19.20     12.27 o 
   2   0 -22        5.25       11.83     12.84 o 
   3   0 -22        3.01       12.46     12.27 o 
   4   0 -22        9.04       28.42     13.03 o 
  -1   1 -22        1.40       21.61      9.30 o 
   0   1 -22        1.73       -0.55      9.08 o 
   1   1 -22        2.86       -8.83      8.83 o 
   2   1 -22        1.12        1.44      8.94 o 
   3   1 -22        2.33       22.68      8.54 o 
   4   1 -22        1.14       19.41     16.91 o 
  -1   2 -22        2.79        8.08     12.91 o 
   0   2 -22        3.54        0.57     13.03 o 
   1   2 -22        1.04        0.00     12.27 o 
   2   2 -22       19.30       21.24     12.84 o 
   3   2 -22        2.50       -9.41     12.65 o 
   4   2 -22        0.27       10.68     12.84 o 
  -1   3 -22        7.69        1.14     14.05 o 
   0   3 -22        3.28       24.80     13.35 o 
   1   3 -22        0.94      -13.16     13.16 o 
   2   3 -22        6.08        5.60     12.91 o 
   3   3 -22        3.62      -13.48     13.48 o 
   0   4 -22        0.83       28.17     13.48 o 
   1   4 -22        1.40       20.66     12.84 o 
   2   4 -22        3.07       -8.20     14.50 o 
  -1   1 -21       10.73        7.73      9.55 o 
   0   1 -21       12.95       15.61     12.05 o 
   1   1 -21        1.59        3.75      8.00 o 
   2   1 -21        7.77        3.00      8.59 o 
   3   1 -21        0.32       11.30      7.96 o 
   4   1 -21        0.40       -6.10      9.05 o 
  -1   2 -21        0.05      -11.89     13.61 o 
   0   2 -21        1.96       -6.10     12.40 o 
   1   2 -21        4.67        2.99     12.27 o 
   2   2 -21        5.82        7.12     12.08 o 
   3   2 -21        0.75       17.80     12.08 o 
   4   2 -21        5.12        3.37     13.16 o 
  -1   3 -21        1.00      -10.43     12.65 o 
   0   3 -21        1.27       14.81     11.64 o 
   1   3 -21        1.56       18.06     11.70 o 
   2   3 -21       10.64        5.28     13.54 o 
   3   3 -21        2.89        4.32     11.83 o 
   4   3 -21        0.65        8.71     12.97 o 
  -1   4 -21        0.76       -4.01     13.48 o 
   0   4 -21        2.65      -11.57     12.59 o 
   1   4 -21        1.36       12.97     12.72 o 
   2   4 -21        2.59        8.27     12.84 o 
   3   4 -21        8.53       17.49     13.80 o 
   0   5 -21        0.85      -14.56     14.56 o 
   1   5 -21        7.64      -14.05     14.05 o 
   2   5 -21        1.55       -1.78     13.61 o 
  -1   0 -20       10.55       16.72     11.51 o 
   0   0 -20        3.07        3.24     11.19 o 
   1   0 -20        5.87       15.32     10.49 o 
   2   0 -20       32.50        4.20     12.21 o 
   3   0 -20       10.06       18.12     11.64 o 
   4   0 -20        1.89      -12.59     12.59 o 
   5   0 -20        0.09       -9.73     13.29 o 
  -1   1 -20        0.31        8.63      8.29 o 
   0   1 -20        3.88        4.90     12.37 o 
   1   1 -20        3.20       -3.18     12.49 o 
   2   1 -20        5.97       12.69      7.71 o 
   3   1 -20        8.12       -4.58     13.48 o 
   4   1 -20        4.21       28.12     20.60 o 
   5   1 -20        1.64        3.48      9.07 o 
  -1   2 -20        0.87       -1.53     12.53 o 
   0   2 -20        7.58       -6.17     12.14 o 
   1   2 -20        9.37       13.93     11.89 o 
   2   2 -20        3.93       15.26     11.06 o 
   3   2 -20        1.97        0.95     11.64 o 
   4   2 -20        6.64       -3.18     12.65 o 
   5   2 -20        1.00       -1.78     13.67 o 
  -1   3 -20        3.12       -7.25     12.14 o 
   0   3 -20        2.28       -1.02     12.34 o 
   1   3 -20        2.69        6.80     12.34 o 
   2   3 -20        8.19        4.45     12.14 o 
   3   3 -20        2.58       -2.03     11.89 o 
   4   3 -20        1.66       -3.31     13.16 o 
  -1   4 -20        1.58        5.40     11.83 o 
   0   4 -20       11.73       32.11     12.53 o 
   1   4 -20        0.36       -6.61     12.40 o 
   2   4 -20        7.68       20.86     11.76 o 
   3   4 -20        0.77        2.16     12.72 o 
   4   4 -20        1.03        4.71     13.61 o 
  -1   5 -20        0.13        9.73     13.73 o 
   0   5 -20        0.70        5.47     12.34 o 
   1   5 -20       11.31       15.13     13.86 o 
   2   5 -20        2.57        9.92     12.65 o 
   3   5 -20        3.38       42.41     12.14 o 
   0   6 -20        9.59       -0.57     13.93 o 
   1   6 -20        0.96        3.50     13.73 o 
   2   6 -20        1.02       14.31     13.61 o 
  -1   1 -19        6.85       27.63      9.70 o 
   0   1 -19       10.56       -0.86      7.82 o 
   1   1 -19        6.08        2.11      7.40 o 
   2   1 -19        1.18       -3.73      7.31 o 
   3   1 -19       17.15        6.08      7.76 o 
   4   1 -19        9.52       19.42     21.91 o 
   5   1 -19        1.00        7.38     26.96 o 
  -1   2 -19        7.29       -1.40     11.25 o 
   0   2 -19        2.33        1.78     10.11 o 
   1   2 -19        4.49       16.91     10.05 o 
   2   2 -19       14.76       21.87     10.94 o 
   3   2 -19        0.64        6.49     11.13 o 
   4   2 -19        0.87        9.03     11.00 o 
   5   2 -19        2.61       -0.57     13.23 o 
  -1   3 -19        6.23        3.37     11.13 o 
   0   3 -19        1.36       -1.40     10.94 o 
   1   3 -19        9.91        2.73     11.51 o 
   2   3 -19        8.82        6.49     12.02 o 
   3   3 -19        8.79        2.42     11.64 o 
   4   3 -19        2.34      -11.76     12.40 o 
   5   3 -19        0.29       20.35     13.23 o 
  -1   4 -19        0.97       -3.56     12.40 o 
   0   4 -19        4.13        1.97     11.51 o 
   1   4 -19       14.77        3.37     12.08 o 
   2   4 -19        7.33      -12.65     12.65 o 
   3   4 -19        1.50       11.57     12.27 o 
   4   4 -19        1.30      -13.99     14.31 o 
  -1   5 -19        0.27        6.49     12.34 o 
   0   5 -19       12.44       34.72     12.84 o 
   1   5 -19       12.72       -1.53     13.35 o 
   2   5 -19        5.47       13.54     12.40 o 
   3   5 -19        0.01        5.91     12.59 o 
   4   5 -19        0.60       -8.27     14.75 o 
  -1   6 -19        0.90        6.36     13.99 o 
   0   6 -19        0.82        1.08     13.61 o 
   1   6 -19        3.96       -2.73     12.65 o 
   2   6 -19        8.14       27.15     12.97 o 
   3   6 -19        1.27        6.29     13.54 o 
  -1   0 -18        2.94        4.71      9.98 o 
   0   0 -18        1.00       -9.86      9.86 o 
   1   0 -18       87.80       85.11     11.58 o 
   2   0 -18       17.79       32.11      9.67 o 
   3   0 -18        4.67       13.80      9.60 o 
   4   0 -18        9.14        0.00     10.75 o 
   5   0 -18       20.79       12.40     12.02 o 
   6   0 -18        5.57      -13.16     13.16 o 
  -1   1 -18        2.60        9.67     15.42 o 
   0   1 -18       15.29       12.49      7.25 o 
   1   1 -18        6.30        5.52      7.13 o 
   2   1 -18       25.99       32.06      7.40 o 
   3   1 -18        6.57       -6.56      7.04 o 
   4   1 -18        2.08       -7.78      7.78 o 
   5   1 -18       10.59        0.60      8.42 o 
   6   1 -18        6.85        9.96      9.12 o 
  -1   2 -18        3.68       23.78     10.43 o 
   0   2 -18       14.79       -6.17     10.94 o 
   1   2 -18       37.37       19.33     10.81 o 
   2   2 -18        0.39        1.65     10.17 o 
   3   2 -18       39.80       33.32     11.45 o 
   4   2 -18        2.04       -6.68     11.06 o 
   5   2 -18        6.73       28.49     12.14 o 
   6   2 -18        0.10       -7.69     13.16 o 
  -1   3 -18        1.35       -7.69     10.49 o 
   0   3 -18        7.04       13.35     10.68 o 
   1   3 -18       15.70       16.02     10.62 o 
   2   3 -18        0.87       10.87     10.43 o 
   3   3 -18        3.66        4.07     11.70 o 
   4   3 -18        8.23       12.65     11.64 o 
   5   3 -18        2.22       -6.68     12.97 o 
  -1   4 -18       14.84       27.15     11.32 o 
   0   4 -18        7.82       15.01     10.94 o 
   1   4 -18       20.04       19.65     11.19 o 
   2   4 -18        0.41      -11.44     11.44 o 
   3   4 -18        1.81      -10.49     11.19 o 
   4   4 -18       11.10       26.58     12.34 o 
   5   4 -18        1.24       25.56     13.67 o 
  -1   5 -18        0.99       12.21     11.00 o 
   0   5 -18       25.19        2.93     12.72 o 
   1   5 -18        0.13       -4.32     11.32 o 
   2   5 -18        1.44        4.90     11.89 o 
   3   5 -18        1.52       -8.14     12.84 o 
   4   5 -18       11.31       12.40     13.54 o 
  -1   6 -18       12.91        7.12     14.12 o 
   0   6 -18        3.56       11.06     12.08 o 
   1   6 -18       13.88       29.50     12.78 o 
   2   6 -18        1.74       15.01     12.53 o 
   3   6 -18        1.23        9.28     13.61 o 
   4   6 -18        3.52        6.61     14.31 o 
   0   7 -18        1.95       -9.16     13.80 o 
   1   7 -18        0.31       -6.17     13.35 o 
   2   7 -18        7.46       38.41     13.48 o 
  -1   1 -17        6.91        2.92      7.57 o 
   0   1 -17        1.43       -5.74      6.95 o 
   1   1 -17       26.88       26.85      7.26 o 
   2   1 -17       10.56        6.89      6.95 o 
   3   1 -17        2.44        6.14      6.50 o 
   4   1 -17       10.51       23.28      7.39 o 
   5   1 -17        3.01       15.12      7.75 o 
   6   1 -17        0.63       10.66     10.11 o 
  -1   2 -17        8.44       13.93      9.86 o 
   0   2 -17       12.66        0.76      9.60 o 
   1   2 -17       13.93      -10.11     10.11 o 
   2   2 -17       13.92       19.39      9.73 o 
   3   2 -17        2.83        5.28      9.60 o 
   4   2 -17        0.01      -10.94     10.94 o 
   5   2 -17        9.79       26.64     11.06 o 
   6   2 -17        0.27      -13.67     13.67 o 
  -1   3 -17        2.22        3.82     10.24 o 
   0   3 -17        7.70        9.60      9.86 o 
   1   3 -17       16.42       20.03     10.17 o 
   2   3 -17       12.19       18.25     10.43 o 
   3   3 -17        4.06        1.27     10.36 o 
   4   3 -17       10.50        4.77     11.76 o 
   5   3 -17        8.19       24.35     12.97 o 
   6   3 -17        0.31        4.64     13.99 o 
  -1   4 -17        9.22       14.75     10.49 o 
   0   4 -17        5.82       -5.98     10.62 o 
   1   4 -17       33.98       33.90     10.68 o 
   2   4 -17       19.06       21.62     10.30 o 
   3   4 -17       11.57       -1.78     11.13 o 
   4   4 -17        3.19        0.00     12.40 o 
   5   4 -17        2.39       22.19     12.65 o 
  -1   5 -17        3.67        4.32     11.76 o 
   0   5 -17       31.95       39.43     11.26 o 
   1   5 -17       15.40       15.77     11.00 o 
   2   5 -17       13.24       -4.64     11.25 o 
   3   5 -17        1.32       -8.65     11.70 o 
   4   5 -17        3.86       13.42     13.16 o 
   5   5 -17        1.40       -8.33     14.56 o 
  -1   6 -17        8.66       -8.27     12.97 o 
   0   6 -17        1.85       11.95     12.14 o 
   1   6 -17       10.51       14.18     11.95 o 
   2   6 -17        1.69       -3.05     12.40 o 
   3   6 -17        0.12       16.66     12.34 o 
   4   6 -17        4.43       -8.08     14.31 o 
  -1   7 -17        2.02        1.72     13.03 o 
   0   7 -17       13.43       16.28     13.48 o 
   1   7 -17        3.37      -12.84     13.48 o 
   2   7 -17        0.64       -0.57     13.48 o 
   3   7 -17        1.64      -10.75     13.23 o 
   1   8 -17        1.72       -1.78     14.24 o 
  -1   0 -16       44.04       58.57      9.92 o 
   0   0 -16       82.07       79.07     10.24 o 
   1   0 -16      119.19      117.70     10.69 o 
   2   0 -16       37.13       20.10     10.30 o 
   3   0 -16       20.74       29.25      9.28 o 
   4   0 -16       17.96       24.99      9.92 o 
   5   0 -16       17.26       14.05     10.81 o 
   6   0 -16       15.80       -1.02     12.59 o 
  -1   1 -16       44.71       37.44     13.42 o 
   0   1 -16       25.39       47.48     12.91 o 
   1   1 -16       27.66       21.63      6.72 o 
   2   1 -16       59.81       59.10      7.11 o 
   3   1 -16       27.05       20.06      8.93 o 
   4   1 -16        6.63        1.27      6.90 o 
   5   1 -16        9.24       10.74     10.14 o 
   6   1 -16        1.84       -0.71     11.83 o 
  -1   2 -16        6.54       -4.58      9.98 o 
   0   2 -16       28.38       22.45      9.79 o 
   1   2 -16       45.58       36.95      9.79 o 
   2   2 -16       76.91       83.96     10.75 o 
   3   2 -16       90.47       67.30     11.07 o 
   4   2 -16       29.76       24.61     11.00 o 
   5   2 -16        0.45       10.24     11.00 o 
   6   2 -16        9.75        2.73     13.35 o 
  -1   3 -16        2.27      -10.30     10.30 o 
   0   3 -16       12.87       10.05      9.79 o 
   1   3 -16       13.43       16.41      9.73 o 
   2   3 -16        0.56       -3.05      9.16 o 
   3   3 -16        9.19        3.56      9.79 o 
   4   3 -16        8.21       17.23     10.05 o 
   5   3 -16        1.89        4.58     12.08 o 
   6   3 -16        4.59        1.14     13.29 o 
  -1   4 -16        5.10       -8.77     10.49 o 
   0   4 -16       27.22       20.35     11.19 o 
   1   4 -16        2.98      -10.36     10.36 o 
   2   4 -16       14.22       17.80     10.36 o 
   3   4 -16        0.18       16.09      9.98 o 
   4   4 -16        2.20        5.28     12.02 o 
   5   4 -16        3.15        9.03     12.65 o 
   6   4 -16        0.46      -13.86     13.86 o 
  -1   5 -16       10.11       11.25     10.87 o 
   0   5 -16        7.45        4.32     10.68 o 
   1   5 -16        3.54        1.72     10.17 o 
   2   5 -16        4.00        7.88     10.49 o 
   3   5 -16       17.75       31.09     11.89 o 
   4   5 -16        1.46        0.00     12.91 o 
   5   5 -16        0.84       -8.58     13.54 o 
  -1   6 -16        3.05       21.05     11.51 o 
   0   6 -16        5.28       16.91     10.94 o 
   1   6 -16       18.08        6.93     11.89 o 
   2   6 -16        0.22       18.82     11.00 o 
   3   6 -16        5.93       30.77     11.45 o 
   4   6 -16        1.49        1.65     13.80 o 
   5   6 -16        3.73       10.36     14.62 o 
  -1   7 -16        4.18       16.60     12.02 o 
   0   7 -16        1.05        4.64     12.59 o 
   1   7 -16        4.08      -12.21     12.97 o 
   2   7 -16        6.66      -13.73     13.99 o 
   3   7 -16        3.00       14.62     12.40 o 
   4   7 -16        2.40        8.39     14.37 o 
   0   8 -16        4.04        1.72     13.86 o 
   1   8 -16        0.30        5.60     13.86 o 
   2   8 -16        1.94      -12.84     13.54 o 
  -1   1 -15       20.06       34.28      6.56 o 
   0   1 -15       18.56       12.50     10.71 o 
   1   1 -15       52.05       55.84      7.12 o 
   2   1 -15       97.28       94.15      7.71 o 
   3   1 -15       24.93       24.00      6.41 o 
   4   1 -15        7.19        1.78      6.37 o 
   5   1 -15        3.13        6.73     13.58 o 
   6   1 -15        5.91        7.82     14.66 o 
  -1   2 -15       22.81       10.11      9.79 o 
   0   2 -15       78.05       81.42      9.61 o 
   1   2 -15       20.82       22.38      9.09 o 
   2   2 -15       16.67       19.08      9.47 o 
   3   2 -15       59.89       55.97      9.54 o 
   4   2 -15        5.41        6.42      9.54 o 
   5   2 -15       12.89       25.12     10.24 o 
   6   2 -15        3.23       -0.51     12.53 o 
  -1   3 -15       14.51        2.54      9.73 o 
   0   3 -15       85.55       79.64     10.56 o 
   1   3 -15        0.05       -8.90      8.90 o 
   2   3 -15        1.20        5.02      8.58 o 
   3   3 -15        1.93        6.36      9.28 o 
   4   3 -15        1.90       -6.87     10.55 o 
   5   3 -15        0.63       15.96     11.64 o 
   6   3 -15        0.87      -10.30     12.72 o 
  -1   4 -15       20.03       23.02      9.47 o 
   0   4 -15       40.50       43.88      9.86 o 
   1   4 -15       17.68        1.84     10.30 o 
   2   4 -15       31.02       38.79     10.05 o 
   3   4 -15       15.26       21.17      9.73 o 
   4   4 -15        5.12       21.94     10.68 o 
   5   4 -15        2.66      -12.72     12.72 o 
   6   4 -15       11.12       -5.66     13.80 o 
  -1   5 -15        1.82       -4.64     10.24 o 
   0   5 -15       14.42       11.70     10.36 o 
   1   5 -15       59.71       50.18     11.00 o 
   2   5 -15       42.90       41.78     10.62 o 
   3   5 -15       12.68       14.75     10.49 o 
   4   5 -15        2.90       23.97     11.51 o 
   5   5 -15        0.81       -3.31     13.73 o 
  -1   6 -15        9.02       17.10     11.06 o 
   0   6 -15        4.76       -5.79     11.51 o 
   1   6 -15        8.11       23.65     10.30 o 
   2   6 -15        5.59        8.27     11.70 o 
   3   6 -15        3.99       12.27     11.38 o 
   4   6 -15        0.76       -4.77     13.23 o 
   5   6 -15        0.50       -5.28     14.50 o 
  -1   7 -15       14.56       24.42     11.45 o 
   0   7 -15        7.16        2.92     11.95 o 
   1   7 -15        2.39       33.89     11.00 o 
   2   7 -15        0.04       -8.08     12.40 o 
   3   7 -15        0.07        0.00     12.78 o 
   4   7 -15        1.63        3.43     13.92 o 
  -1   8 -15        4.34        2.80     13.42 o 
   0   8 -15        0.90        2.73     12.59 o 
   1   8 -15        4.70       19.33     12.78 o 
   2   8 -15        0.93       31.86     12.59 o 
   3   8 -15        2.63       10.87     14.05 o 
  -1   0 -14       66.01       62.53     10.05 o 
   0   0 -14       62.60       74.55      8.84 o 
   1   0 -14      351.22      365.17     15.99 o 
   2   0 -14       96.69      113.05      9.54 o 
   3   0 -14      106.21      102.24      9.86 o 
   4   0 -14       81.35       73.28      9.92 o 
   5   0 -14        3.06        8.08      9.54 o 
   6   0 -14        2.58       19.33     10.24 o 
   7   0 -14        5.05       26.20     10.94 o 
  -1   1 -14       57.83       52.62     12.05 o 
   0   1 -14       61.74       65.73      6.65 o 
   1   1 -14       39.95       41.62      6.05 o 
   2   1 -14       95.10       99.57     14.57 o 
   3   1 -14       68.32       68.06      7.41 o 
   4   1 -14       40.75       34.24      7.73 o 
   5   1 -14        5.36        6.17      6.78 o 
   6   1 -14        7.47        3.15      7.38 o 
   7   1 -14        0.82        3.73      8.89 o 
  -1   2 -14       52.67       39.94      9.41 o 
   0   2 -14       28.83       38.22      8.52 o 
   1   2 -14       93.39       93.84      9.48 o 
   2   2 -14      125.49      129.36     11.33 o 
   3   2 -14       42.74       56.98      9.16 o 
   4   2 -14       74.69       72.07     10.56 o 
   5   2 -14        4.56        5.79     10.36 o 
   6   2 -14       11.94       30.33     11.45 o 
   7   2 -14        5.21       15.13     13.42 o 
  -1   3 -14        0.44        6.10      8.46 o 
   0   3 -14       15.43       16.34      9.03 o 
   1   3 -14       17.87       10.05      8.52 o 
   2   3 -14       38.54       29.06      9.79 o 
   3   3 -14        4.34       14.50      8.39 o 
   4   3 -14        1.87        3.24      9.28 o 
   5   3 -14        5.87        4.20     10.94 o 
   6   3 -14        0.43      -12.02     13.23 o 
  -1   4 -14       52.07       43.06     10.11 o 
   0   4 -14       45.66       43.95      9.35 o 
   1   4 -14       11.36       10.43      9.16 o 
   2   4 -14       18.73        7.69      9.54 o 
   3   4 -14       20.74       21.94      9.54 o 
   4   4 -14        8.58       12.59     10.24 o 
   5   4 -14       14.23        8.33     12.02 o 
   6   4 -14        0.46        2.16     13.73 o 
  -1   5 -14        7.62       24.67      9.98 o 
   0   5 -14        4.28       -6.42      9.66 o 
   1   5 -14       22.42       22.45      9.73 o 
   2   5 -14       19.27       22.64     10.17 o 
   3   5 -14        5.43       24.67      9.86 o 
   4   5 -14        2.50       12.14     11.45 o 
   5   5 -14        2.99      -13.23     13.86 o 
   6   5 -14        1.04      -14.56     14.56 o 
  -1   6 -14       11.74       19.65     10.11 o 
   0   6 -14        3.58       10.05      9.92 o 
   1   6 -14        6.47       12.02     10.11 o 
   2   6 -14        9.21       11.32     11.25 o 
   3   6 -14       10.51       -5.85     11.45 o 
   4   6 -14        0.37       -4.07     12.14 o 
   5   6 -14        3.29       20.47     13.99 o 
  -1   7 -14        2.05       -6.29     11.57 o 
   0   7 -14        6.57       10.24     11.51 o 
   1   7 -14        2.55        1.40     11.00 o 
   2   7 -14        5.06      -12.59     12.59 o 
   3   7 -14        1.09       -4.01     12.53 o 
   4   7 -14       15.58       11.70     13.93 o 
  -1   8 -14        4.09       10.75     12.72 o 
   0   8 -14        2.46       -6.74     12.84 o 
   1   8 -14        4.70       -7.18     12.65 o 
   2   8 -14        0.96       11.25     12.65 o 
   3   8 -14        3.60       -0.57     13.35 o 
   0   9 -14        2.77       14.43     12.65 o 
   1   9 -14        1.80       -4.58     13.73 o 
   2   9 -14        3.69      -14.31     14.43 o 
  -1   1 -13       52.81       48.68      6.36 o 
   0   1 -13       74.81       69.01      6.34 o 
   1   1 -13       77.58       73.45      6.09 o 
   2   1 -13       40.35       31.95      5.80 o 
   3   1 -13      132.47      128.83     11.45 o 
   4   1 -13        6.55        3.43      5.95 o 
   5   1 -13        5.27        1.05      6.72 o 
   6   1 -13        3.79        5.04      7.31 o 
   7   1 -13        2.44        6.20      8.49 o 
  -1   2 -13      151.59      146.88     11.33 o 
   0   2 -13        3.64       11.64      7.50 o 
   1   2 -13      112.81      104.73      9.48 o 
   2   2 -13      159.50      143.14     10.82 o 
   3   2 -13       44.61       29.64      9.35 o 
   4   2 -13       12.24        5.34      8.65 o 
   5   2 -13       14.44       20.86     10.24 o 
   6   2 -13        4.33       30.71     10.36 o 
   7   2 -13        2.54       -3.94     14.18 o 
  -1   3 -13       49.17       48.46      9.79 o 
   0   3 -13       26.43       14.50      9.09 o 
   1   3 -13        6.51       -2.92      8.58 o 
   2   3 -13      157.88      159.42     10.95 o 
   3   3 -13       48.10       41.72      9.54 o 
   4   3 -13        4.97        4.64      9.98 o 
   5   3 -13        9.40       20.41     10.94 o 
   6   3 -13        8.32       -7.57     13.10 o 
   7   3 -13        0.50      -13.67     13.67 o 
  -1   4 -13        3.85       -5.40      9.03 o 
   0   4 -13       59.60       52.92      9.99 o 
   1   4 -13        4.60        1.59      8.52 o 
   2   4 -13      115.17      101.67     11.01 o 
   3   4 -13       16.67       23.21      9.09 o 
   4   4 -13        6.03        3.31     10.05 o 
   5   4 -13       12.44        7.50     12.08 o 
   6   4 -13       24.71       15.39     14.63 o 
  -1   5 -13        6.78       -6.74      9.35 o 
   0   5 -13       24.31       22.32     10.17 o 
   1   5 -13       94.11       91.16     10.50 o 
   2   5 -13       19.20       37.58      9.47 o 
   3   5 -13       31.98       26.96     10.81 o 
   4   5 -13        5.67        2.67     10.56 o 
   5   5 -13        5.64       -2.99     12.40 o 
   6   5 -13        6.41       -3.37     14.43 o 
  -1   6 -13       28.82       14.05     11.00 o 
   0   6 -13       37.94       40.83     10.94 o 
   1   6 -13        0.97       -9.03      9.98 o 
   2   6 -13        1.15       -3.31     10.24 o 
   3   6 -13        5.28        3.43     10.81 o 
   4   6 -13        5.06       -0.95     12.53 o 
   5   6 -13        4.44      -14.94     14.94 o 
  -1   7 -13        3.61       -6.42     10.94 o 
   0   7 -13        0.47        2.67     10.62 o 
   1   7 -13        7.28        2.23     11.00 o 
   2   7 -13       11.56        5.98     11.38 o 
   3   7 -13        0.98       31.54     11.00 o 
   4   7 -13        2.60       -3.24     13.92 o 
   5   7 -13        2.90       41.84     14.37 o 
  -1   8 -13        0.36      -12.53     12.53 o 
   0   8 -13       16.12        5.47     12.27 o 
   1   8 -13        2.64      -12.46     12.46 o 
   2   8 -13        3.48        7.76     12.65 o 
   3   8 -13        2.93       -3.69     12.27 o 
   4   8 -13        0.81       14.18     13.92 o 
  -1   9 -13        3.69       -3.43     13.61 o 
   0   9 -13        0.89      -11.13     12.97 o 
   1   9 -13        0.93       -6.10     13.67 o 
   2   9 -13        1.08        4.01     13.99 o 
  -1   0 -12      121.41      127.58      9.23 o 
   0   0 -12       80.59       83.98      8.52 o 
   1   0 -12      338.20      326.51     15.36 o 
   2   0 -12       42.09       40.00      7.57 o 
   3   0 -12      143.99      145.42      9.80 o 
   4   0 -12      204.51      191.86     11.84 o 
   5   0 -12        9.36       26.71      8.58 o 
   6   0 -12        5.23        0.45      9.22 o 
   7   0 -12        1.83        4.32     11.06 o 
  -1   1 -12        7.73        9.30      5.25 o 
   0   1 -12       60.81       54.66      5.66 o 
   1   1 -12       69.78       71.28      5.62 o 
   2   1 -12       68.74       69.04     11.55 o 
   3   1 -12      105.05       95.24      6.43 o 
   4   1 -12       28.22       28.85      6.61 o 
   5   1 -12        8.76        6.66      6.31 o 
   6   1 -12        9.20        8.46      7.21 o 
   7   1 -12        2.46        0.21     20.57 o 
  -1   2 -12       83.81       93.07      9.35 o 
   0   2 -12       17.45       21.49      7.57 o 
   1   2 -12      148.98      136.39      9.29 o 
   2   2 -12       84.38       72.21      8.72 o 
   3   2 -12      133.99      135.98     10.31 o 
   4   2 -12       53.90       53.81      9.86 o 
   5   2 -12       35.62       35.87     10.81 o 
   6   2 -12        1.51       -2.29     11.38 o 
   7   2 -12        3.74       10.49     14.24 o 
  -1   3 -12       67.04       74.10      8.84 o 
   0   3 -12       71.97       58.97      9.10 o 
   1   3 -12       23.40       35.74      7.69 o 
   2   3 -12       17.12       -0.32      8.52 o 
   3   3 -12        0.50        7.18      8.01 o 
   4   3 -12        3.34       -9.41      9.41 o 
   5   3 -12       15.53       -3.43     11.19 o 
   6   3 -12        1.68       10.75     12.40 o 
   7   3 -12        4.12        9.66     14.69 o 
  -1   4 -12       55.41       33.65     10.18 o 
   0   4 -12       24.23       20.09      8.71 o 
   1   4 -12       34.60       42.42      8.65 o 
   2   4 -12       68.47       63.67      9.99 o 
   3   4 -12        4.32       -3.69      9.22 o 
   4   4 -12        8.53       17.80      9.86 o 
   5   4 -12        2.24       13.10     11.25 o 
   6   4 -12        9.24      -13.16     13.16 o 
  -1   5 -12       12.00       10.56      8.90 o 
   0   5 -12       43.20       46.43     10.24 o 
   1   5 -12       19.37       36.06      9.54 o 
   2   5 -12       13.66       26.20      9.28 o 
   3   5 -12        4.75       27.53      9.60 o 
   4   5 -12        0.60       11.57     10.30 o 
   5   5 -12       11.93        5.85     12.78 o 
   6   5 -12        2.64        7.12     13.10 o 
  -1   6 -12       15.64       25.05      9.73 o 
   0   6 -12       76.56       65.64     10.88 o 
   1   6 -12       75.44       77.66     11.07 o 
   2   6 -12        9.80        9.03     10.24 o 
   3   6 -12       28.65       26.84     10.87 o 
   4   6 -12       17.08       24.48     11.51 o 
   5   6 -12        0.57        1.08     13.10 o 
   6   6 -12        5.66       -3.50     14.88 o 
  -1   7 -12        6.83       38.15      9.79 o 
   0   7 -12        2.44        2.92     10.11 o 
   1   7 -12        4.06       -1.27     10.36 o 
   2   7 -12        3.90        6.61     11.06 o 
   3   7 -12        0.40        0.00     11.38 o 
   4   7 -12        7.83        4.64     13.73 o 
   5   7 -12        5.32        9.28     15.01 o 
  -1   8 -12        2.65      -11.89     11.89 o 
   0   8 -12        2.52        3.82     11.32 o 
   1   8 -12        6.25       19.84     11.19 o 
   2   8 -12        5.28        0.51     12.53 o 
   3   8 -12        2.27       15.90     12.72 o 
   4   8 -12        0.81        0.57     14.62 o 
  -1   9 -12        4.30       -6.61     13.03 o 
   0   9 -12        1.01      -12.59     12.59 o 
   1   9 -12        3.91       11.19     12.65 o 
   2   9 -12       11.06       27.28     13.16 o 
   3   9 -12        6.71       37.13     14.05 o 
  -1   1 -11       22.87       24.35      5.04 o 
   0   1 -11       13.91       21.21      5.91 o 
   1   1 -11       43.11       41.71      4.79 o 
   2   1 -11       80.51       81.78      5.67 o 
   3   1 -11       27.21       19.99      5.14 o 
   4   1 -11       86.43       94.71      6.84 o 
   5   1 -11        1.48        3.36      6.80 o 
   6   1 -11        9.84       10.11      6.79 o 
   7   1 -11        7.76        4.29      8.46 o 
  -1   2 -11       64.93       57.57      8.52 o 
   0   2 -11      107.17      105.44      8.40 o 
   1   2 -11      148.83      152.00      8.53 o 
   2   2 -11      142.66      151.92      9.36 o 
   3   2 -11       45.75       45.22      8.01 o 
   4   2 -11      106.22      107.52     10.24 o 
   5   2 -11       10.83        1.59      9.79 o 
   6   2 -11        3.85       -2.23     10.94 o 
   7   2 -11        2.27      -14.43     14.43 o 
  -1   3 -11       94.54       84.87      8.97 o 
   0   3 -11       15.54        7.31      7.31 o 
   1   3 -11       91.46       95.31      8.53 o 
   2   3 -11       34.51       39.18      8.01 o 
   3   3 -11       12.32       10.56      8.27 o 
   4   3 -11       63.69       68.95     10.69 o 
   5   3 -11       39.71       41.91     10.68 o 
   6   3 -11        0.05       -8.52     11.89 o 
   7   3 -11        2.40      -14.56     14.56 o 
  -1   4 -11      175.45      164.47     11.46 o 
   0   4 -11      109.75      110.71      9.73 o 
   1   4 -11       87.53       87.66      9.35 o 
   2   4 -11       79.57       84.86      9.48 o 
   3   4 -11       53.07       51.58      9.67 o 
   4   4 -11       20.77        9.86      9.92 o 
   5   4 -11       63.34       60.29     12.47 o 
   6   4 -11        3.30      -13.80     13.80 o 
   7   4 -11        0.87      -14.43     14.43 o 
  -1   5 -11       20.72       15.83      8.78 o 
   0   5 -11       38.02       47.70      9.41 o 
   1   5 -11        0.27        5.28      8.52 o 
   2   5 -11      184.40      172.80     12.28 o 
   3   5 -11       13.73        0.64      9.16 o 
   4   5 -11        1.24      -10.94     10.94 o 
   5   5 -11       22.93       25.88     12.72 o 
   6   5 -11        0.15      -12.21     13.86 o 
  -1   6 -11       19.10       38.60      9.16 o 
   0   6 -11       38.36       25.31      9.60 o 
   1   6 -11       91.19       99.55     10.56 o 
   2   6 -11       28.09       44.51     10.43 o 
   3   6 -11       50.34       51.01     11.13 o 
   4   6 -11        5.35       20.92     10.87 o 
   5   6 -11        0.21       -4.64     12.72 o 
   6   6 -11        4.92        5.15     14.82 o 
  -1   7 -11        4.14      -10.49     10.49 o 
   0   7 -11        4.15       15.32      9.86 o 
   1   7 -11       48.95       67.29     10.49 o 
   2   7 -11        1.00      -11.38     11.38 o 
   3   7 -11        4.06        8.39     11.32 o 
   4   7 -11        4.92       22.13     12.46 o 
   5   7 -11        0.65       12.46     13.48 o 
  -1   8 -11        9.50       -5.66     11.51 o 
   0   8 -11       11.19       16.91     10.94 o 
   1   8 -11       17.22       20.03     11.13 o 
   2   8 -11        0.14        5.72     11.95 o 
   3   8 -11        8.43      -13.23     13.23 o 
   4   8 -11       24.37       28.42     14.37 o 
  -1   9 -11        2.03       23.84     12.08 o 
   0   9 -11        1.99       16.02     11.95 o 
   1   9 -11        0.50       15.96     12.02 o 
   2   9 -11        3.15        0.00     13.67 o 
   3   9 -11        3.29        0.00     13.73 o 
   0  10 -11        0.84       39.42     13.23 o 
   1  10 -11        3.20      -14.94     14.94 o 
  -1   0 -10      106.10      102.51      8.15 o 
   0   0 -10       81.09       89.71      7.06 o 
   1   0 -10      821.58      793.64     21.12 o 
   2   0 -10      100.13       98.57      7.44 o 
   3   0 -10      236.55      242.51     11.34 o 
   4   0 -10        3.86       -6.99      7.38 o 
   5   0 -10       27.55       21.88      8.78 o 
   6   0 -10        1.30        7.63      8.97 o 
   7   0 -10        5.16       -4.64     11.32 o 
  -1   1 -10        5.16        6.42      5.98 o 
   0   1 -10      100.79       96.04      8.94 o 
   1   1 -10       15.85       10.28      4.38 o 
   2   1 -10       63.08       67.04      5.06 o 
   3   1 -10       63.12       65.75     10.56 o 
   4   1 -10       11.08        9.01      5.33 o 
   5   1 -10       11.48       11.00      5.91 o 
   6   1 -10        3.14       -2.26      8.52 o 
   7   1 -10       12.73        1.82     17.10 o 
  -1   2 -10      106.92      106.90      8.21 o 
   0   2 -10      151.05      140.23      8.59 o 
   1   2 -10       40.63       37.08      7.00 o 
   2   2 -10       71.77       60.43      7.57 o 
   3   2 -10       32.90       27.28      7.19 o 
   4   2 -10       97.86       77.42     10.24 o 
   5   2 -10       12.22       -4.90      9.98 o 
   6   2 -10        4.10        6.99     10.87 o 
   7   2 -10        0.29       30.58     13.03 o 
  -1   3 -10       88.43       95.30      8.53 o 
   0   3 -10       12.90        8.08      6.99 o 
   1   3 -10       93.95       98.36      7.95 o 
   2   3 -10       26.04       15.39      7.38 o 
   3   3 -10        8.98        6.68      7.57 o 
   4   3 -10       27.83       35.61      9.79 o 
   5   3 -10        3.44       17.87      9.66 o 
   6   3 -10        0.62       -6.49     11.51 o 
   7   3 -10        1.25       18.50     13.35 o 
  -1   4 -10       24.43       26.77      7.82 o 
   0   4 -10       24.95       21.30      7.63 o 
   1   4 -10       38.79       44.07      7.44 o 
   2   4 -10        2.53       -2.48      7.69 o 
   3   4 -10       27.90       38.73      8.65 o 
   4   4 -10        1.52       -9.92      9.92 o 
   5   4 -10       20.16       32.56     11.26 o 
   6   4 -10        2.02        4.39     12.08 o 
   7   4 -10        2.08       30.71     13.80 o 
  -1   5 -10       39.80       43.50      9.09 o 
   0   5 -10       19.18       15.33      8.20 o 
   1   5 -10       14.44       -0.32      8.58 o 
   2   5 -10        0.57        4.39      8.46 o 
   3   5 -10        5.42       -3.75      9.22 o 
   4   5 -10        1.54      -10.87     10.87 o 
   5   5 -10       22.21       26.96     12.02 o 
   6   5 -10        0.73      -13.23     13.23 o 
  -1   6 -10       25.15       31.60      9.16 o 
   0   6 -10       12.12       29.63      9.35 o 
   1   6 -10        9.58        7.38      9.67 o 
   2   6 -10       40.27       52.21      9.79 o 
   3   6 -10       79.42       85.87     10.75 o 
   4   6 -10        7.08       32.05     10.87 o 
   5   6 -10        7.18      -13.10     13.10 o 
   6   6 -10       15.47       20.67     14.50 o 
  -1   7 -10        2.98        7.18      9.28 o 
   0   7 -10       28.61       45.79     10.05 o 
   1   7 -10       19.35        7.69     10.81 o 
   2   7 -10       21.88        7.69     11.13 o 
   3   7 -10       18.57       45.27     10.81 o 
   4   7 -10        2.13        6.80     12.08 o 
   5   7 -10        7.68       41.39     13.86 o 
  -1   8 -10        6.16        5.47     10.75 o 
   0   8 -10        3.99       -4.39     11.25 o 
   1   8 -10       21.03       39.81     11.26 o 
   2   8 -10       19.52       23.08     11.83 o 
   3   8 -10        2.16      -12.91     12.91 o 
   4   8 -10        6.43        8.71     13.29 o 
   5   8 -10        0.71       27.28     14.37 o 
  -1   9 -10        0.65      -10.75     12.53 o 
   0   9 -10        5.23        7.50     12.27 o 
   1   9 -10       12.07       13.99     12.53 o 
   2   9 -10       16.80       51.82     13.23 o 
   3   9 -10        5.92       10.30     13.48 o 
   4   9 -10        0.65      -15.32     15.32 o 
  -1  10 -10        1.90       -5.21     12.97 o 
   0  10 -10        2.52      -11.25     13.10 o 
   1  10 -10        1.68       10.75     13.67 o 
   2  10 -10       13.24       15.96     14.18 o 
  -1   1  -9       43.76       41.55      4.72 o 
   0   1  -9      245.55      257.45      8.67 o 
   1   1  -9      174.66      173.48      5.94 o 
   2   1  -9       22.41       26.45      5.25 o 
   3   1  -9       94.53       95.16      5.49 o 
   4   1  -9        2.93        6.56      4.80 o 
   5   1  -9       16.40        7.93      5.90 o 
   6   1  -9       10.07       18.78     11.86 o 
   7   1  -9        2.36       20.01     13.99 o 
  -1   2  -9       72.69       77.61      7.51 o 
   0   2  -9      371.20      428.85     15.69 o 
   1   2  -9      156.26      160.76      8.15 o 
   2   2  -9       63.15       69.40      6.87 o 
   3   2  -9       47.21       39.69      7.31 o 
   4   2  -9        7.96        5.91      8.01 o 
   5   2  -9       49.89       42.87     10.49 o 
   6   2  -9        9.90        3.82     11.06 o 
   7   2  -9        5.13        4.13     13.29 o 
  -1   3  -9       38.72       34.15      7.31 o 
   0   3  -9       36.33       37.52      6.87 o 
   1   3  -9        9.72        9.47      6.23 o 
   2   3  -9       25.51       26.14      7.06 o 
   3   3  -9       28.29       24.36      7.63 o 
   4   3  -9        1.20        0.64      8.65 o 
   5   3  -9       20.05      -11.00     11.00 o 
   6   3  -9        0.41        7.25     11.44 o 
   7   3  -9        5.67      -14.43     14.43 o 
  -1   4  -9       78.05       76.78      8.46 o 
   0   4  -9       27.93       22.45      7.12 o 
   1   4  -9       38.12       31.99      7.70 o 
   2   4  -9       71.92       82.95      9.03 o 
   3   4  -9      121.42      116.50      9.74 o 
   4   4  -9       70.75       85.68     10.94 o 
   5   4  -9       26.59       50.49     11.13 o 
   6   4  -9        3.28        5.21     11.95 o 
   7   4  -9        0.15        2.23     13.86 o 
  -1   5  -9       24.41       24.93      8.58 o 
   0   5  -9      124.78      136.87      9.74 o 
   1   5  -9       92.78       75.64      9.73 o 
   2   5  -9       73.65       58.78      9.80 o 
   3   5  -9       12.12       -0.95      9.28 o 
   4   5  -9       34.67       24.99     10.62 o 
   5   5  -9        5.63      -11.57     11.64 o 
   6   5  -9        8.48       17.80     12.91 o 
  -1   6  -9       44.36       46.17      9.92 o 
   0   6  -9      177.23      179.03     12.03 o 
   1   6  -9       30.43       31.61      9.22 o 
   2   6  -9        4.62        2.03     10.05 o 
   3   6  -9        9.47       10.24      9.79 o 
   4   6  -9       44.02       50.30     11.77 o 
   5   6  -9       17.02       49.66     12.65 o 
   6   6  -9        9.45       -3.31     14.82 o 
  -1   7  -9        0.14       -8.39      9.16 o 
   0   7  -9       51.30       38.73     10.62 o 
   1   7  -9        5.47       -9.66      9.66 o 
   2   7  -9        5.45       -3.94     10.43 o 
   3   7  -9        5.01       10.36     10.68 o 
   4   7  -9       11.76       11.38     12.84 o 
   5   7  -9        6.34       -3.75     14.12 o 
   6   7  -9        3.88       -7.69     15.71 o 
  -1   8  -9        2.19       -7.88     10.30 o 
   0   8  -9        6.36        9.28     10.81 o 
   1   8  -9       16.14        8.01     11.26 o 
   2   8  -9        1.95        4.01     11.06 o 
   3   8  -9       39.24       50.05     13.48 o 
   4   8  -9        6.70        6.87     13.29 o 
   5   8  -9        6.72       41.01     14.24 o 
  -1   9  -9        1.38        0.51     11.25 o 
   0   9  -9        4.59      -11.51     11.51 o 
   1   9  -9        2.06       -1.91     12.21 o 
   2   9  -9        7.05        4.07     12.65 o 
   3   9  -9        6.33       -3.69     13.42 o 
   4   9  -9        2.14       34.78     13.29 o 
  -1  10  -9        5.76       21.87     12.14 o 
   0  10  -9        4.43        6.55     12.53 o 
   1  10  -9        2.94        6.61     13.23 o 
   2  10  -9        9.96        8.65     15.01 o 
  -1   0  -8     1545.42     1567.52     28.30 o 
   0   0  -8      687.87      714.36     18.50 o 
   1   0  -8        9.75        3.31      5.53 o 
   2   0  -8       83.21       81.07      6.55 o 
   3   0  -8       58.86       68.38      6.42 o 
   4   0  -8       39.26       39.18      7.06 o 
   5   0  -8       40.63       30.84      8.52 o 
   6   0  -8       43.61       49.54      9.86 o 
   7   0  -8        2.37        3.94     11.57 o 
  -1   1  -8      106.94      101.32     10.53 o 
   0   1  -8      137.91      165.59     19.55 o 
   1   1  -8       41.51       48.22      6.04 o 
   2   1  -8      145.86      144.51      5.92 o 
   3   1  -8       73.02       80.14      4.90 o 
   4   1  -8       57.82       56.76      5.85 o 
   5   1  -8        6.18        8.54      7.03 o 
   6   1  -8        5.42        5.59      6.76 o 
   7   1  -8        3.42       12.25     14.24 o 
  -1   2  -8      106.00      109.52      7.32 o 
   0   2  -8       98.02      104.11      7.32 o 
   1   2  -8      367.94      343.15     14.93 o 
   2   2  -8       63.96       64.06      6.81 o 
   3   2  -8       32.74       26.46      6.68 o 
   4   2  -8       87.20       92.75      9.35 o 
   5   2  -8       22.41       10.05      9.92 o 
   6   2  -8        9.80        9.98     11.57 o 
   7   2  -8        4.55       -8.14     12.78 o 
  -1   3  -8        9.52        4.26      6.17 o 
   0   3  -8       95.30      100.86      7.57 o 
   1   3  -8      162.65      158.28      8.59 o 
   2   3  -8       33.22       34.85      6.55 o 
   3   3  -8        8.88       -6.49      7.25 o 
   4   3  -8       57.03       66.34     10.11 o 
   5   3  -8       27.71        2.99     10.75 o 
   6   3  -8        2.71        8.84     12.02 o 
   7   3  -8        4.78      -14.62     14.62 o 
  -1   4  -8       12.56       20.67      6.80 o 
   0   4  -8       22.65       11.89      7.00 o 
   1   4  -8       19.58       14.82      6.93 o 
   2   4  -8      114.41      114.60      8.34 o 
   3   4  -8        5.41       13.35      7.63 o 
   4   4  -8       60.70       64.56     10.18 o 
   5   4  -8        6.81        4.77     10.24 o 
   6   4  -8        8.11        4.71     11.83 o 
   7   4  -8        0.50        6.04     14.50 o 
  -1   5  -8       66.41       73.02      8.78 o 
   0   5  -8        8.34        1.34      7.50 o 
   1   5  -8       14.65        3.12      7.82 o 
   2   5  -8       20.25        9.73      8.71 o 
   3   5  -8       35.07       35.93      9.35 o 
   4   5  -8       49.51       30.40     10.56 o 
   5   5  -8        0.31       -3.05     10.81 o 
   6   5  -8        1.24       -5.02     12.91 o 
   7   5  -8        0.88        5.85     15.32 o 
  -1   6  -8       49.83       52.34      9.67 o 
   0   6  -8       26.03       28.93      8.90 o 
   1   6  -8       18.93       14.31      8.58 o 
   2   6  -8       38.89       55.58     10.05 o 
   3   6  -8        2.40        5.28      8.90 o 
   4   6  -8        1.68        3.31     10.36 o 
   5   6  -8       10.63       23.08     12.40 o 
   6   6  -8        0.14       26.96     13.42 o 
  -1   7  -8        8.71       23.15      9.22 o 
   0   7  -8       67.43       54.76     10.69 o 
   1   7  -8        1.75        6.55      8.97 o 
   2   7  -8       17.51       34.02     10.11 o 
   3   7  -8       37.25       16.09     12.53 o 
   4   7  -8        0.32        9.73     11.00 o 
   5   7  -8        3.39        4.26     13.42 o 
   6   7  -8        0.59        1.14     14.62 o 
  -1   8  -8        2.23        9.73      9.98 o 
   0   8  -8        2.60        7.38      9.79 o 
   1   8  -8        6.93        3.69     10.81 o 
   2   8  -8        2.17       -7.82     11.25 o 
   3   8  -8        1.53       -2.73     11.89 o 
   4   8  -8        6.10       15.07     12.97 o 
   5   8  -8        2.16       11.13     14.05 o 
  -1   9  -8        1.71       22.57     11.19 o 
   0   9  -8        9.61       20.22     11.06 o 
   1   9  -8        8.47       32.49     11.32 o 
   2   9  -8        8.02       -2.99     12.59 o 
   3   9  -8        9.22       32.05     12.72 o 
   4   9  -8        0.68        6.36     13.48 o 
  -1  10  -8        2.60       19.65     12.02 o 
   0  10  -8        1.05      -11.25     13.10 o 
   1  10  -8        4.44       14.50     13.29 o 
   2  10  -8        0.78      -14.18     14.18 o 
   3  10  -8        1.58        3.50     14.81 o 
  -1   1  -7      735.61      777.45     14.01 o 
   0   1  -7      248.81      231.73      8.11 o 
   1   1  -7      240.23      228.38      8.38 o 
   2   1  -7      472.84      501.55     14.69 o 
   3   1  -7       72.85       77.69      4.88 o 
   4   1  -7       73.21       71.11      8.08 o 
   5   1  -7        4.07        6.26      6.00 o 
   6   1  -7       12.89       12.22      6.63 o 
   7   1  -7        5.94       16.33      8.19 o 
  -1   2  -7       86.89       96.66      6.94 o 
   0   2  -7      313.73      309.03     13.97 o 
   1   2  -7      161.12      160.23      7.39 o 
   2   2  -7       13.82       23.59      5.34 o 
   3   2  -7       35.59       44.77      6.23 o 
   4   2  -7       93.05       88.81      9.22 o 
   5   2  -7       20.93        6.23     10.49 o 
   6   2  -7        4.90       -0.38     10.49 o 
   7   2  -7        1.37       -3.50     12.21 o 
  -1   3  -7      131.73      141.50      8.15 o 
   0   3  -7      156.95      155.04      8.02 o 
   1   3  -7      430.74      456.00     16.27 o 
   2   3  -7       61.54       61.01      7.00 o 
   3   3  -7       28.51       21.62      7.12 o 
   4   3  -7       22.17       22.51      8.46 o 
   5   3  -7       29.03        7.50     10.11 o 
   6   3  -7        0.42       -0.89     10.81 o 
   7   3  -7        2.80        3.12     13.42 o 
  -1   4  -7       38.07       36.63      6.68 o 
   0   4  -7      145.76      152.32      8.59 o 
   1   4  -7       76.70       70.62      7.63 o 
   2   4  -7      143.91      136.71      9.23 o 
   3   4  -7        8.51       18.38      7.44 o 
   4   4  -7       72.27       79.32     10.75 o 
   5   4  -7        1.67       10.94      9.73 o 
   6   4  -7        2.90       13.80     12.08 o 
   7   4  -7        1.60        4.90     14.18 o 
  -1   5  -7       53.92       42.68      7.82 o 
   0   5  -7       16.94        9.67      7.12 o 
   1   5  -7       23.44       19.14      7.63 o 
   2   5  -7       33.18       23.21      8.52 o 
   3   5  -7      210.55      175.51     12.22 o 
   4   5  -7        2.40        0.00      9.60 o 
   5   5  -7        1.62       -2.99     11.13 o 
   6   5  -7        2.28       -7.38     12.91 o 
   7   5  -7        1.64      -12.08     14.88 o 
  -1   6  -7       43.48       40.83      9.03 o 
   0   6  -7      151.92      154.52     11.14 o 
   1   6  -7       62.73       72.83      9.03 o 
   2   6  -7        4.89       -2.23      8.97 o 
   3   6  -7       98.72      104.52     11.32 o 
   4   6  -7        9.93        5.66     10.30 o 
   5   6  -7        0.61       -5.21     11.70 o 
   6   6  -7        2.05        9.03     13.73 o 
  -1   7  -7       25.76       31.48      8.90 o 
   0   7  -7       10.88       13.86      9.60 o 
   1   7  -7        9.98        1.65      9.41 o 
   2   7  -7       11.07       -9.67      9.67 o 
   3   7  -7       28.30       12.53     11.51 o 
   4   7  -7        3.80       -9.98     12.02 o 
   5   7  -7        2.18        2.61     13.67 o 
   6   7  -7        1.00        2.29     14.43 o 
  -1   8  -7       59.38       64.94     11.19 o 
   0   8  -7       20.89       22.19      9.98 o 
   1   8  -7        3.75       -4.39      9.79 o 
   2   8  -7       10.61       -0.45     11.95 o 
   3   8  -7        7.07       -8.01     11.89 o 
   4   8  -7       21.25       27.53     13.48 o 
   5   8  -7        4.54       -6.36     15.20 o 
  -1   9  -7       13.19       13.54     11.06 o 
   0   9  -7        3.71       24.23     10.75 o 
   1   9  -7        7.83       -5.02     11.76 o 
   2   9  -7        7.00      -13.16     13.16 o 
   3   9  -7        9.44       12.14     12.72 o 
   4   9  -7        0.63       15.39     14.69 o 
  -1  10  -7        2.80      -12.78     12.78 o 
   0  10  -7        6.84        2.61     13.23 o 
   1  10  -7        6.64        4.77     13.35 o 
   2  10  -7        1.50      -13.35     13.35 o 
   3  10  -7        3.86       20.60     14.43 o 
  -1   0  -6      380.94      370.76     14.82 o 
   0   0  -6      782.20      741.98     18.18 o 
   1   0  -6      469.58      468.01     14.84 o 
   2   0  -6      669.68      711.40     19.02 o 
   3   0  -6      158.47      196.22     10.12 o 
   4   0  -6      106.03       97.29      8.14 o 
   5   0  -6       84.22       89.63      9.92 o 
   6   0  -6       34.03       22.58     10.37 o 
   7   0  -6        1.01        6.80     11.38 o 
   8   0  -6        1.49       23.53     13.86 o 
  -1   1  -6      472.41      481.91     11.25 o 
   0   1  -6      228.89      240.75      7.18 o 
   1   1  -6      292.72      283.72     13.85 o 
   2   1  -6      392.65      409.45     10.61 o 
   3   1  -6       86.26       93.80      4.88 o 
   4   1  -6       45.14       48.60      5.38 o 
   5   1  -6       76.95       68.02      6.99 o 
   6   1  -6       13.91        3.50      7.27 o 
   7   1  -6        7.36        3.52     19.27 o 
  -1   2  -6       51.00       57.70      6.30 o 
   0   2  -6      377.74      393.13     14.69 o 
   1   2  -6      433.21      422.07     15.40 o 
   2   2  -6      131.47      135.22      7.45 o 
   3   2  -6       17.22       15.45      6.10 o 
   4   2  -6       12.46        5.28      7.57 o 
   5   2  -6      107.02       98.42     11.64 o 
   6   2  -6       46.72       62.52     11.51 o 
   7   2  -6        0.52       -2.99     12.53 o 
  -1   3  -6       43.39       47.51      6.04 o 
   0   3  -6      214.34      218.66      9.05 o 
   1   3  -6       36.13       31.10      5.98 o 
   2   3  -6       25.12       25.95      6.11 o 
   3   3  -6       73.62       82.64      7.38 o 
   4   3  -6       42.68       52.47      9.09 o 
   5   3  -6        8.87        9.98      9.28 o 
   6   3  -6        1.32        8.97     10.75 o 
   7   3  -6        7.97        9.79     13.54 o 
  -1   4  -6        6.72        5.91      5.98 o 
   0   4  -6       81.17       75.27      7.13 o 
   1   4  -6       48.74       50.95      6.62 o 
   2   4  -6      130.98      155.55      8.66 o 
   3   4  -6       33.86       45.79      8.14 o 
   4   4  -6       19.72       29.06      8.90 o 
   5   4  -6        0.71        6.55     10.24 o 
   6   4  -6        3.94       -8.65     12.14 o 
   7   4  -6        9.11       -3.75     14.24 o 
  -1   5  -6        7.49       16.66      6.99 o 
   0   5  -6       11.00        9.16      6.99 o 
   1   5  -6        5.62        8.08      6.68 o 
   2   5  -6       53.10       56.48      8.46 o 
   3   5  -6       66.18       69.65      9.48 o 
   4   5  -6        8.78        6.68      9.79 o 
   5   5  -6        0.95        3.37     11.19 o 
   6   5  -6        4.39      -13.54     13.54 o 
   7   5  -6        0.16       13.73     13.80 o 
  -1   6  -6       36.96       29.51      8.46 o 
   0   6  -6       87.87       82.77      9.42 o 
   1   6  -6       31.15       32.12      8.52 o 
   2   6  -6        9.21        9.79      8.52 o 
   3   6  -6        3.85       10.36      9.47 o 
   4   6  -6       15.08       10.75     10.49 o 
   5   6  -6        3.63       34.46     11.51 o 
   6   6  -6        0.30      -13.35     13.35 o 
  -1   7  -6       54.43       42.04     10.05 o 
   0   7  -6       32.71       28.30      9.41 o 
   1   7  -6       18.17       30.14      9.16 o 
   2   7  -6       11.20       19.01      9.28 o 
   3   7  -6        6.24       16.09     10.17 o 
   4   7  -6        2.39      -11.76     11.76 o 
   5   7  -6        0.89       -7.69     13.48 o 
   6   7  -6        3.31       15.39     15.26 o 
  -1   8  -6        7.65        8.33      9.66 o 
   0   8  -6        2.57       11.19      9.66 o 
   1   8  -6        6.08       27.85      9.66 o 
   2   8  -6        1.59        4.13     10.11 o 
   3   8  -6       10.25       25.37     10.94 o 
   4   8  -6        1.26       -9.54     12.91 o 
   5   8  -6        2.38        4.01     15.20 o 
  -1   9  -6       25.79       26.39     10.87 o 
   0   9  -6        4.08        5.34     10.43 o 
   1   9  -6        2.49      -11.70     11.70 o 
   2   9  -6        3.55       11.89     11.25 o 
   3   9  -6        3.61        7.95     12.84 o 
   4   9  -6        0.21        9.54     14.24 o 
  -1  10  -6        3.98       -9.92     12.40 o 
   0  10  -6        5.28       30.84     11.76 o 
   1  10  -6        0.57      -12.34     12.34 o 
   2  10  -6        0.84      -14.24     14.24 o 
   3  10  -6        0.32        7.31     13.54 o 
   0  11  -6        3.13       -9.35     14.43 o 
  -1   1  -5      177.72      187.31      6.52 o 
   0   1  -5      884.08      880.86     20.20 o 
   1   1  -5      539.40      527.24     10.76 o 
   2   1  -5      146.95      153.00      5.15 o 
   3   1  -5       54.95       62.16      5.31 o 
   4   1  -5      109.74       99.74      5.99 o 
   5   1  -5      188.98      193.67      8.41 o 
   6   1  -5       14.00       14.10      6.85 o 
   7   1  -5        2.52       -0.34      8.09 o 
   8   1  -5        5.07        2.07     10.23 o 
  -1   2  -5      378.09      348.33     14.94 o 
   0   2  -5       36.06       39.95      5.28 o 
   1   2  -5      114.83      111.74      6.18 o 
   2   2  -5      322.57      353.31     14.29 o 
   3   2  -5       49.28       52.73      6.49 o 
   4   2  -5      148.40      159.05      9.67 o 
   5   2  -5        2.52       -2.67      9.86 o 
   6   2  -5       19.31       18.38     10.75 o 
   7   2  -5        3.00       -2.48     12.91 o 
  -1   3  -5      141.67      145.92      7.26 o 
   0   3  -5       90.03       84.90      6.43 o 
   1   3  -5      106.58      122.21      6.94 o 
   2   3  -5      307.51      305.25     14.85 o 
   3   3  -5       78.75       83.91      7.32 o 
   4   3  -5       99.45      104.79      9.42 o 
   5   3  -5       13.82       10.81      9.54 o 
   6   3  -5        1.35       17.36     10.68 o 
   7   3  -5        0.66        3.05     13.67 o 
  -1   4  -5       21.21       22.96      5.98 o 
   0   4  -5      658.90      651.21     18.93 o 
   1   4  -5        9.09        2.10      6.49 o 
   2   4  -5       29.05       32.37      7.19 o 
   3   4  -5      183.06      176.02     10.12 o 
   4   4  -5        7.03        2.48      9.22 o 
   5   4  -5        6.77       17.80      9.41 o 
   6   4  -5        1.81      -12.08     12.08 o 
   7   4  -5        0.71       -8.58     14.50 o 
  -1   5  -5      155.36      150.60      8.97 o 
   0   5  -5      190.81      185.54      9.42 o 
   1   5  -5      187.48      169.23      9.55 o 
   2   5  -5       63.24       62.46      8.40 o 
   3   5  -5       16.40       17.42      7.95 o 
   4   5  -5       77.01       79.45     10.81 o 
   5   5  -5        0.54       10.75     10.81 o 
   6   5  -5        0.46       19.77     12.08 o 
   7   5  -5        0.04       23.27     14.75 o 
  -1   6  -5      228.10      225.27     11.08 o 
   0   6  -5       38.45       33.39      8.46 o 
   1   6  -5      102.05      101.10      9.61 o 
   2   6  -5        3.78       10.43      8.65 o 
   3   6  -5        4.49       18.31      8.97 o 
   4   6  -5       14.35        0.38     11.19 o 
   5   6  -5        4.85      -12.34     12.34 o 
   6   6  -5        2.65       -0.51     14.24 o 
  -1   7  -5       11.04        4.32      9.22 o 
   0   7  -5       12.21        6.74      9.03 o 
   1   7  -5       17.34       34.53      9.41 o 
   2   7  -5       37.56       25.88     10.05 o 
   3   7  -5       22.22       10.56     10.56 o 
   4   7  -5        1.57       -5.28     11.06 o 
   5   7  -5        4.14      -13.48     13.48 o 
   6   7  -5        0.13        7.95     13.92 o 
  -1   8  -5        6.06        3.88      9.73 o 
   0   8  -5        0.39       -9.73      9.73 o 
   1   8  -5        9.84        6.42      9.86 o 
   2   8  -5       25.99       22.32     10.94 o 
   3   8  -5       27.21       20.22     11.89 o 
   4   8  -5        3.25      -13.23     13.23 o 
   5   8  -5        0.97        1.72     14.31 o 
  -1   9  -5        9.67       19.14      9.86 o 
   0   9  -5        1.61        0.45     10.62 o 
   1   9  -5        0.72       -7.50     10.62 o 
   2   9  -5       17.70       12.65     13.29 o 
   3   9  -5        4.15        6.87     12.34 o 
   4   9  -5        1.77       14.50     13.92 o 
  -1  10  -5       13.85       14.88     11.76 o 
   0  10  -5        0.38       -4.58     11.76 o 
   1  10  -5        1.86       20.86     11.83 o 
   2  10  -5        9.14        0.51     13.80 o 
   3  10  -5        0.07        6.17     14.24 o 
   0  11  -5        0.55       -5.72     13.73 o 
   1  11  -5        0.04       -8.71     14.62 o 
  -1   0  -4     1379.45     1365.86     22.32 o 
   0   0  -4     3936.63     3855.57     32.24 o 
   1   0  -4      892.65      896.38     16.79 o 
   2   0  -4      962.83      964.44     21.04 o 
   3   0  -4      223.50      212.92     10.83 o 
   4   0  -4      130.56      126.14      8.46 o 
   5   0  -4      181.50      195.59     11.90 o 
   6   0  -4        1.46        4.58      9.35 o 
   7   0  -4        0.57        6.23     11.57 o 
   8   0  -4        2.63       -7.63     14.24 o 
  -1   1  -4     1007.61     1011.13     14.20 o 
   0   1  -4      770.30      746.32     32.90 o 
   1   1  -4      469.59      448.16      9.67 o 
   2   1  -4      445.61      465.42     11.03 o 
   3   1  -4      188.86      183.22      7.54 o 
   4   1  -4       40.79       44.38      5.88 o 
   5   1  -4       42.82       48.45      6.45 o 
   6   1  -4        2.33        4.47      6.75 o 
   7   1  -4        2.83        3.78      8.33 o 
   8   1  -4        2.36       -9.00     10.36 o 
  -1   2  -4       18.95       22.96      5.21 o 
   0   2  -4       52.75       52.24      5.22 o 
   1   2  -4      234.57      229.73     11.42 o 
   2   2  -4      685.45      687.78     19.28 o 
   3   2  -4       69.67       74.75      6.87 o 
   4   2  -4       50.34       46.43      8.27 o 
   5   2  -4       50.66       51.33     10.88 o 
   6   2  -4       56.69       50.82     11.64 o 
   7   2  -4        8.10        1.46     12.21 o 
  -1   3  -4      243.40      271.07     12.68 o 
   0   3  -4       23.35       21.18      5.34 o 
   1   3  -4       14.92       10.81      5.34 o 
   2   3  -4       17.98       21.18      5.91 o 
   3   3  -4       22.46       20.73      6.87 o 
   4   3  -4        0.65       -2.54      8.27 o 
   5   3  -4        0.57        2.42      9.16 o 
   6   3  -4       23.10       28.68     11.38 o 
   7   3  -4        2.64       11.76     13.03 o 
  -1   4  -4       72.66       63.37      6.93 o 
   0   4  -4      112.10      117.81      7.57 o 
   1   4  -4      373.69      361.56     15.05 o 
   2   4  -4        0.31        3.50      6.42 o 
   3   4  -4       99.81       80.23      9.16 o 
   4   4  -4       10.28       21.56      8.71 o 
   5   4  -4        0.29       12.02      9.86 o 
   6   4  -4       21.20       40.70     11.76 o 
   7   4  -4        5.67       -8.01     14.88 o 
  -1   5  -4        5.24       -5.21      6.55 o 
   0   5  -4        4.57        4.71      6.17 o 
   1   5  -4       40.10       40.39      7.19 o 
   2   5  -4       77.87       75.58      8.33 o 
   3   5  -4       61.01       48.15      9.41 o 
   4   5  -4       12.30       18.89      9.92 o 
   5   5  -4        6.27       13.10     10.56 o 
   6   5  -4        5.47       12.97     12.46 o 
   7   5  -4        0.46      -15.07     15.07 o 
  -1   6  -4       25.17       25.56      7.57 o 
   0   6  -4       88.67       97.34      8.72 o 
   1   6  -4       56.77       52.47      8.90 o 
   2   6  -4       22.66       18.95      8.52 o 
   3   6  -4       31.91       31.92     10.05 o 
   4   6  -4       24.20       15.07     10.87 o 
   5   6  -4        7.86        5.02     12.46 o 
   6   6  -4        3.70        8.33     13.48 o 
  -1   7  -4       27.40       33.51      9.35 o 
   0   7  -4       11.89       -0.64      8.71 o 
   1   7  -4      190.93      193.24     12.09 o 
   2   7  -4        5.80        5.15      9.92 o 
   3   7  -4        3.55        0.38      9.86 o 
   4   7  -4        7.84       -3.05     11.83 o 
   5   7  -4        2.42       10.62     12.34 o 
   6   7  -4        0.84      -14.62     14.62 o 
  -1   8  -4       11.63       25.69      8.90 o 
   0   8  -4       19.89        1.08      9.67 o 
   1   8  -4        2.84        5.91      9.35 o 
   2   8  -4        8.80        6.36     10.56 o 
   3   8  -4        6.11       14.88     11.00 o 
   4   8  -4        3.72        1.97     12.08 o 
   5   8  -4        4.00       -5.60     14.56 o 
  -1   9  -4        2.25       -1.34     10.36 o 
   0   9  -4        3.37      -10.75     10.75 o 
   1   9  -4        2.38       -7.38     11.32 o 
   2   9  -4       12.77       22.64     12.02 o 
   3   9  -4        4.04        8.77     12.21 o 
   4   9  -4        7.93       -4.45     14.37 o 
  -1  10  -4       10.01       11.06     12.40 o 
   0  10  -4        3.46       -6.99     12.08 o 
   1  10  -4        4.64        2.99     11.95 o 
   2  10  -4        2.96        9.54     12.97 o 
   3  10  -4        0.56      -11.06     14.18 o 
  -1  11  -4        1.31      -10.94     12.72 o 
   0  11  -4        8.62        8.52     13.80 o 
   1  11  -4        9.25      -10.36     14.62 o 
  -1   1  -3     1073.99     1063.01     23.25 o 
   0   1  -3     1499.45     1412.71     15.73 o 
   1   1  -3      122.62      121.80      4.21 o 
   2   1  -3      485.70      477.91     16.76 o 
   3   1  -3      267.62      295.99      9.51 o 
   4   1  -3       57.03       62.31      5.17 o 
   5   1  -3       30.56       25.22      6.45 o 
   6   1  -3       22.80       19.92      7.22 o 
   7   1  -3        5.39        9.96      8.35 o 
   8   1  -3        1.64       17.55     12.65 o 
  -1   2  -3      559.68      521.37     16.01 o 
   0   2  -3      706.02      685.53     16.14 o 
   1   2  -3      308.95      266.63     11.88 o 
   2   2  -3        1.49        3.75      5.09 o 
   3   2  -3       22.46       19.21      5.98 o 
   4   2  -3       19.90       10.24      8.08 o 
   5   2  -3       74.40       85.36     10.69 o 
   6   2  -3        1.68       -0.76     10.17 o 
   7   2  -3        3.03       15.26     11.76 o 
  -1   3  -3      273.53      293.14     14.03 o 
   0   3  -3       94.98       89.82      6.05 o 
   1   3  -3      624.84      633.52     17.67 o 
   2   3  -3        9.33       12.97      5.66 o 
   3   3  -3      134.00      130.80      8.40 o 
   4   3  -3       12.26       10.24      8.08 o 
   5   3  -3       31.27       41.21      9.86 o 
   6   3  -3       15.02        8.84     11.51 o 
   7   3  -3        0.37        8.20     13.23 o 
  -1   4  -3     1932.03     2026.60     31.22 o 
   0   4  -3      107.52      118.57      7.06 o 
   1   4  -3      141.72      148.97      7.70 o 
   2   4  -3       36.46       36.06      7.12 o 
   3   4  -3       48.25       60.17      7.95 o 
   4   4  -3       97.66      104.78     10.82 o 
   5   4  -3       14.51       11.57     10.68 o 
   6   4  -3        7.17        9.35     11.32 o 
   7   4  -3        4.62       -5.34     14.69 o 
  -1   5  -3      196.08      205.48      9.11 o 
   0   5  -3      104.67      102.26      8.02 o 
   1   5  -3       69.47       71.50      7.44 o 
   2   5  -3       60.47       67.81      8.40 o 
   3   5  -3       40.37       36.19      8.84 o 
   4   5  -3       44.91       51.83     10.88 o 
   5   5  -3       23.53       18.76     10.94 o 
   6   5  -3        4.27       14.37     12.72 o 
   7   5  -3        5.36       22.64     13.80 o 
  -1   6  -3       14.17       15.90      7.38 o 
   0   6  -3      115.02      115.49      9.23 o 
   1   6  -3        5.96        1.27      7.76 o 
   2   6  -3       15.07       16.98      8.65 o 
   3   6  -3        1.10       -9.41      9.41 o 
   4   6  -3        1.00       14.18     10.05 o 
   5   6  -3        0.03        1.34     11.25 o 
   6   6  -3        3.17       -3.12     13.16 o 
  -1   7  -3        2.91        7.57      8.58 o 
   0   7  -3       19.37       24.42      8.84 o 
   1   7  -3       40.06       46.55      9.73 o 
   2   7  -3       40.08       53.80     10.05 o 
   3   7  -3        6.88        2.23     10.05 o 
   4   7  -3        8.33       21.62     10.68 o 
   5   7  -3        2.41       -5.02     13.16 o 
   6   7  -3        0.32        5.66     14.24 o 
  -1   8  -3        0.20       12.21      8.97 o 
   0   8  -3       14.78       20.60      9.22 o 
   1   8  -3       12.24        3.69      9.54 o 
   2   8  -3       20.55       13.04     10.49 o 
   3   8  -3        0.12        5.47     11.13 o 
   4   8  -3        4.32        0.51     12.78 o 
   5   8  -3        1.75       13.42     14.69 o 
  -1   9  -3        5.03       -2.16     10.49 o 
   0   9  -3        0.14       15.26      9.54 o 
   1   9  -3       21.53       26.20     10.56 o 
   2   9  -3        0.12       11.00     11.51 o 
   3   9  -3        1.95        6.29     12.34 o 
   4   9  -3        1.26        3.31     14.62 o 
  -1  10  -3        0.97      -11.95     11.95 o 
   0  10  -3        1.23        8.84     11.64 o 
   1  10  -3        5.47        6.49     12.21 o 
   2  10  -3        2.44       -1.08     13.29 o 
   3  10  -3        1.91       -0.57     14.43 o 
  -1  11  -3        0.82      -13.10     13.10 o 
   0  11  -3        7.21      -13.35     13.35 o 
   1  11  -3        2.27       13.10     13.03 o 
  -1   0  -2     8059.36     8182.36     47.37 o 
   0   0  -2       53.36       58.62      2.87 o 
   1   0  -2    12468.19    13099.17     57.39 o 
   2   0  -2      684.62      630.26     16.81 o 
   3   0  -2      377.82      388.45     14.80 o 
   4   0  -2       64.94       59.80      7.32 o 
   5   0  -2        2.91        2.48      8.58 o 
   6   0  -2       39.37       37.08     10.37 o 
   7   0  -2        0.49       18.25     11.44 o 
   8   0  -2        6.81        7.06     14.56 o 
  -1   1  -2     1329.56     1326.22     28.85 o 
   0   1  -2       21.22       18.90      2.38 o 
   1   1  -2     1746.91     1609.44     14.45 o 
   2   1  -2      293.80      300.59     12.54 o 
   3   1  -2       86.90       83.21      4.66 o 
   4   1  -2       38.72       39.42      5.08 o 
   5   1  -2       22.11       19.49      6.18 o 
   6   1  -2       12.13       16.07      6.92 o 
   7   1  -2        0.48        0.07      8.17 o 
  -1   2  -2     1341.46     1305.17     22.29 o 
   0   2  -2     6719.48     6463.58     44.54 o 
   1   2  -2      133.97      127.68      6.18 o 
   2   2  -2       60.77       68.33      6.24 o 
   3   2  -2       88.68       97.35      6.94 o 
   4   2  -2       71.70       73.54      8.33 o 
   5   2  -2      193.73      199.36     13.11 o 
   6   2  -2        6.29        6.74     10.36 o 
   7   2  -2        2.17       -0.51     12.40 o 
  -1   3  -2       23.83       22.13      5.09 o 
   0   3  -2       97.28       95.24      6.05 o 
   1   3  -2        9.75       10.94      5.47 o 
   2   3  -2       13.36       18.25      5.60 o 
   3   3  -2       17.86       16.41      6.55 o 
   4   3  -2       76.12       84.73      9.10 o 
   5   3  -2       41.42       56.16     10.49 o 
   6   3  -2       13.89       -8.84     12.15 o 
   7   3  -2        0.78      -10.75     13.61 o 
  -1   4  -2      972.48      920.81     21.74 o 
   0   4  -2      220.14      235.05     11.53 o 
   1   4  -2      111.37      109.16      7.06 o 
   2   4  -2       46.88       53.05      7.25 o 
   3   4  -2       12.79       16.15      6.93 o 
   4   4  -2       61.68       53.62     10.18 o 
   5   4  -2       13.68       27.28     10.36 o 
   6   4  -2        5.64       12.97     12.34 o 
   7   4  -2        0.61        9.16     14.05 o 
  -1   5  -2       50.01       56.74      6.74 o 
   0   5  -2        5.41        9.92      5.98 o 
   1   5  -2       52.90       56.74      7.12 o 
   2   5  -2       52.23       61.44      7.38 o 
   3   5  -2       25.06       29.89      8.08 o 
   4   5  -2       35.41       28.94     10.75 o 
   5   5  -2       11.44       -2.86     11.32 o 
   6   5  -2        6.89      -13.10     13.10 o 
   7   5  -2        4.49       14.18     14.94 o 
  -1   6  -2        4.02        2.10      7.19 o 
   0   6  -2       59.96       51.14      7.82 o 
   1   6  -2       18.62       26.84      7.50 o 
   2   6  -2       27.27       18.76      8.84 o 
   3   6  -2       78.44       94.21     11.00 o 
   4   6  -2       20.62       18.00     10.87 o 
   5   6  -2        4.40        4.07     12.27 o 
   6   6  -2        3.72       -0.51     13.73 o 
  -1   7  -2        5.32       -4.96      8.52 o 
   0   7  -2       49.97       62.01      9.03 o 
   1   7  -2       53.74       46.30      9.10 o 
   2   7  -2       91.73       79.90     11.26 o 
   3   7  -2       14.46       11.70     10.43 o 
   4   7  -2        2.18       -3.05     11.25 o 
   5   7  -2        5.51        3.05     12.84 o 
   6   7  -2        0.33        2.29     14.37 o 
  -1   8  -2        2.78        2.23      8.90 o 
   0   8  -2        0.27        0.64      8.39 o 
   1   8  -2       12.02       10.56      9.35 o 
   2   8  -2       22.03       18.82     10.56 o 
   3   8  -2        0.07      -11.00     11.00 o 
   4   8  -2        1.01       -6.80     13.16 o 
   5   8  -2        0.98       -0.57     14.75 o 
  -1   9  -2        8.33       23.08     10.05 o 
   0   9  -2        0.73       -5.02     10.43 o 
   1   9  -2       19.26       27.66     11.51 o 
   2   9  -2        9.04       18.69     11.38 o 
   3   9  -2        3.45       20.22     12.27 o 
   4   9  -2        7.62       27.98     13.86 o 
  -1  10  -2       15.60       21.68     11.83 o 
   0  10  -2        9.11        7.31     11.83 o 
   1  10  -2       15.93       19.78     11.89 o 
   2  10  -2        1.67       13.61     12.59 o 
   3  10  -2        1.72       -9.35     13.99 o 
  -1  11  -2        3.65      -11.32     13.42 o 
   0  11  -2        1.04        8.39     12.84 o 
   1  11  -2        0.42       -2.86     13.73 o 
   2  11  -2       10.66       23.97     14.88 o 
  -1   1  -1      699.37      676.70      9.96 o 
   0   1  -1       62.77       62.65      2.30 o 
   1   1  -1      158.22      158.15      5.42 o 
   2   1  -1       23.24       18.51      4.80 o 
   3   1  -1      183.94      190.21     11.69 o 
   4   1  -1       18.67       19.16      5.95 o 
   5   1  -1       70.57       74.92     11.96 o 
   6   1  -1       22.96       22.14      7.50 o 
   7   1  -1        0.25        9.29      8.16 o 
  -1   2  -1     3564.38     3533.04     34.76 o 
   0   2  -1     1614.08     1506.57     20.76 o 
   1   2  -1     1889.49     1742.36     24.16 o 
   2   2  -1      851.93      872.74     19.64 o 
   3   2  -1       42.54       27.60      6.55 o 
   4   2  -1        0.67       -7.44      7.44 o 
   5   2  -1       11.73       -1.65      9.86 o 
   6   2  -1       10.04       27.91     10.11 o 
   7   2  -1        8.04      -13.23     13.23 o 
  -1   3  -1       94.95       91.79      6.11 o 
   0   3  -1      736.02      696.60     17.65 o 
   1   3  -1      714.89      713.38     18.15 o 
   2   3  -1      791.98      810.16     20.63 o 
   3   3  -1        7.56       15.26      6.23 o 
   4   3  -1       61.92       43.38      9.16 o 
   5   3  -1        5.78       15.01      9.86 o 
   6   3  -1        0.75       15.01     10.87 o 
   7   3  -1        5.27       10.30     13.23 o 
  -1   4  -1      360.98      351.95     14.03 o 
   0   4  -1       17.54        4.13      5.79 o 
   1   4  -1      191.05      210.64     10.00 o 
   2   4  -1      218.48      221.85     10.38 o 
   3   4  -1        8.80       12.46      7.25 o 
   4   4  -1       33.89       20.03      9.41 o 
   5   4  -1        8.09       12.14     10.56 o 
   6   4  -1       14.55       -9.54     13.10 o 
   7   4  -1        0.96       -6.99     14.62 o 
  -1   5  -1       16.61       11.26      6.10 o 
   0   5  -1       26.51       24.48      6.17 o 
   1   5  -1       46.61       38.99      7.19 o 
   2   5  -1       74.42       71.57      8.33 o 
   3   5  -1      195.12      211.35     11.27 o 
   4   5  -1       39.94       33.64     10.18 o 
   5   5  -1       50.34       54.38     12.78 o 
   6   5  -1        7.55       14.18     12.27 o 
   7   5  -1        1.36      -16.15     16.15 o 
  -1   6  -1      106.28      119.55      8.59 o 
   0   6  -1       16.35       11.89      6.99 o 
   1   6  -1       71.82       71.56      8.65 o 
   2   6  -1       72.20       53.88      9.41 o 
   3   6  -1       23.35       16.34      9.60 o 
   4   6  -1        3.61       26.71     10.24 o 
   5   6  -1        1.46       22.38     11.32 o 
   6   6  -1        4.24       19.01     13.86 o 
  -1   7  -1        5.60       -4.90      8.14 o 
   0   7  -1       17.35       14.63      8.27 o 
   1   7  -1       41.77       45.15      9.29 o 
   2   7  -1       28.30       20.67     10.05 o 
   3   7  -1       14.62        1.08     10.56 o 
   4   7  -1        9.71        9.60     11.19 o 
   5   7  -1        0.08        4.58     13.42 o 
   6   7  -1        1.72        6.29     15.01 o 
  -1   8  -1        2.49       16.21      8.33 o 
   0   8  -1       15.00       16.79      9.03 o 
   1   8  -1       23.08       21.68      9.92 o 
   2   8  -1        8.57       16.85     10.05 o 
   3   8  -1        1.13       -7.63     11.83 o 
   4   8  -1        6.76       15.13     12.65 o 
   5   8  -1        0.17      -11.76     14.56 o 
  -1   9  -1        0.97       -2.92      9.16 o 
   0   9  -1        1.75        1.21      9.41 o 
   1   9  -1        2.05      -10.43     10.43 o 
   2   9  -1        4.51      -11.70     11.70 o 
   3   9  -1        3.04        8.77     12.14 o 
   4   9  -1        0.07      -13.86     13.86 o 
  -1  10  -1        1.46      -11.38     11.38 o 
   0  10  -1        2.83       -4.26     11.51 o 
   1  10  -1        6.69        6.87     11.51 o 
   2  10  -1        1.77       16.40     12.40 o 
   3  10  -1        4.36       -3.31     13.80 o 
  -1  11  -1        3.85       17.42     12.27 o 
   0  11  -1        1.09        9.60     13.16 o 
   1  11  -1        0.90        9.03     12.84 o 
   2  11  -1        5.03       18.12     13.92 o 
  -1   0   0       87.31       86.55      3.63 o 
   1   0   0       87.37       79.99      3.89 o 
   2   0   0      244.96      245.99     11.61 o 
   3   0   0      228.71      241.42     11.34 o 
   4   0   0      204.70      188.86     10.63 o 
   5   0   0       98.98       93.20     10.82 o 
   6   0   0       43.25       40.89     10.75 o 
   7   0   0        2.06        6.42     12.02 o 
  -1   1   0       53.90       52.81      2.67 o 
   0   1   0      498.71      490.87     14.39 o 
   1   1   0       53.93       44.74      2.74 o 
   2   1   0       64.87       67.65      3.85 o 
   3   1   0        5.74        5.71      5.72 o 
   4   1   0       74.35       78.13      5.44 o 
   5   1   0       33.19       37.11     14.18 o 
   6   1   0       12.03       10.10      7.05 o 
   7   1   0        2.83       -1.98     16.40 o 
  -1   2   0     4616.33     4471.86     38.74 o 
   0   2   0     1657.16     1597.26     21.45 o 
   1   2   0     4617.28     4403.69     38.00 o 
   2   2   0        0.86       -2.42      5.15 o 
   3   2   0      227.26      246.66     11.59 o 
   4   2   0       95.49       89.77      8.72 o 
   5   2   0        0.40        3.69      9.22 o 
   6   2   0       27.29       35.67     11.32 o 
   7   2   0        1.03       12.08     12.53 o 
  -1   3   0      244.96      257.68     12.31 o 
   0   3   0       13.39       17.93      4.96 o 
   1   3   0      245.04      245.44     11.03 o 
   2   3   0       11.32       12.15      5.79 o 
   3   3   0      197.05      191.29     11.40 o 
   4   3   0       86.67       87.16      8.84 o 
   5   3   0       32.15       30.78     11.00 o 
   6   3   0        0.18       -6.04     10.75 o 
   7   3   0        2.28       -8.33     13.80 o 
  -1   4   0      235.63      250.68     10.39 o 
   0   4   0      535.75      545.03     17.96 o 
   1   4   0      235.48      234.63     11.72 o 
   2   4   0      329.91      331.58     15.24 o 
   3   4   0       39.34       35.62      7.82 o 
   4   4   0        1.68        4.83      9.16 o 
   5   4   0        5.48       19.58     10.24 o 
   6   4   0        4.37        4.58     12.02 o 
   7   4   0        4.23       13.10     14.18 o 
  -1   5   0        6.52        5.91      5.79 o 
   0   5   0       11.65       24.80      5.85 o 
   1   5   0        6.52        3.50      6.61 o 
   2   5   0       41.77       39.31      8.01 o 
   3   5   0       41.58       35.42      8.90 o 
   4   5   0       46.50       39.56     10.81 o 
   5   5   0        7.32       -1.27     11.06 o 
   6   5   0        3.99       -9.86     12.59 o 
   7   5   0        2.88      -13.80     14.94 o 
  -1   6   0      109.57      133.05      8.97 o 
   0   6   0        0.02       -0.95      6.99 o 
   1   6   0      109.65      103.08      9.29 o 
   2   6   0       65.97       74.99      9.60 o 
   3   6   0       43.09       51.51     10.49 o 
   4   6   0        4.51       -0.38     10.24 o 
   5   6   0        8.97       18.88     12.27 o 
   6   6   0        5.50        0.51     14.37 o 
  -1   7   0       56.36       36.06      9.03 o 
   0   7   0       24.45       19.27      8.39 o 
   1   7   0       56.39       68.69      9.48 o 
   2   7   0        4.92       -9.60      9.60 o 
   3   7   0       34.11       44.52     10.56 o 
   4   7   0       27.16       45.09     11.32 o 
   5   7   0        3.62       39.68     12.14 o 
   6   7   0       10.52       49.15     14.43 o 
  -1   8   0       24.22       26.20      8.78 o 
   0   8   0       34.17       30.08      9.73 o 
   1   8   0       24.22       11.19      9.73 o 
   2   8   0       24.02       26.52     10.62 o 
   3   8   0        6.73        7.25     11.13 o 
   4   8   0        1.62       -1.91     12.91 o 
   5   8   0        0.85      -15.26     15.26 o 
  -1   9   0        1.27      -10.43     10.43 o 
   0   9   0        1.49      -10.17     10.17 o 
   1   9   0        1.26      -11.06     11.06 o 
   2   9   0        1.96       -4.01     11.32 o 
   3   9   0       10.46       22.45     12.34 o 
   4   9   0        0.34        0.51     13.92 o 
  -1  10   0        3.94       10.24     10.87 o 
   0  10   0       15.26       14.75     11.64 o 
   1  10   0        3.95        4.90     11.45 o 
   2  10   0        5.86       -4.64     13.10 o 
   3  10   0        4.62       13.73     14.43 o 
  -1  11   0        5.53       11.76     12.72 o 
   0  11   0        0.01       -4.96     12.78 o 
   1  11   0        5.54       23.21     12.84 o 
   2  11   0        3.80       15.83     13.23 o 
  -1   1   1      158.24      149.17      7.34 o 
   0   1   1       62.77       66.25      2.29 o 
   1   1   1      699.39      659.63     27.77 o 
   2   1   1      189.07      192.09      6.11 o 
   3   1   1       26.56       28.86      4.27 o 
   4   1   1      148.60      150.48      6.61 o 
   5   1   1       72.82       78.50     10.62 o 
   6   1   1       28.65       11.33      7.62 o 
   7   1   1        6.53       -1.46     12.34 o 
  -1   2   1     1889.44     1825.50     24.42 o 
   0   2   1     1613.90     1544.17     21.42 o 
   1   2   1     3563.60     3495.50     34.29 o 
   2   2   1       93.84       98.34      6.56 o 
   3   2   1      196.85      191.31      9.93 o 
   4   2   1      143.15      146.06      9.61 o 
   5   2   1        5.27       18.31      9.41 o 
   6   2   1       27.16       34.15     11.51 o 
   7   2   1        0.75       -5.09     12.59 o 
  -1   3   1      714.88      714.15     18.02 o 
   0   3   1      735.90      703.79     17.65 o 
   1   3   1       94.90       98.73      6.37 o 
   2   3   1       53.01       54.07      6.62 o 
   3   3   1      149.04      140.17      8.59 o 
   4   3   1       62.41       66.91      9.29 o 
   5   3   1       12.40       13.86      9.98 o 
   6   3   1       39.02       23.72     12.78 o 
   7   3   1        9.01       -9.47     13.80 o 
  -1   4   1      191.16      196.95      9.94 o 
   0   4   1       17.56       16.73      5.47 o 
   1   4   1      360.78      363.31     15.12 o 
   2   4   1      923.02      903.55     22.67 o 
   3   4   1       23.40       24.86      7.63 o 
   4   4   1       28.56       38.28      9.28 o 
   5   4   1       13.25      -11.32     11.38 o 
   6   4   1        1.27       -2.35     11.95 o 
   7   4   1        6.51       14.37     14.88 o 
  -1   5   1       46.55       48.59      6.55 o 
   0   5   1       26.51       21.05      6.04 o 
   1   5   1       16.63       32.05      6.55 o 
   2   5   1       76.10       73.54      8.52 o 
   3   5   1       54.78       54.83      9.10 o 
   4   5   1       91.85       75.83     11.39 o 
   5   5   1        5.05        0.00     11.25 o 
   6   5   1        0.32        1.53     12.84 o 
   7   5   1        1.45      -12.21     15.96 o 
  -1   6   1       71.94       85.75      7.70 o 
   0   6   1       16.30        5.79      6.99 o 
   1   6   1      106.22       97.73      9.23 o 
   2   6   1       36.75       31.23      8.97 o 
   3   6   1       68.01       67.04     10.88 o 
   4   6   1        6.11        5.28     10.49 o 
   5   6   1        1.43       18.63     12.27 o 
   6   6   1        3.01        0.51     14.50 o 
  -1   7   1       41.80       37.84      8.90 o 
   0   7   1       17.33       29.31      8.52 o 
   1   7   1        5.59       -1.53      8.84 o 
   2   7   1        7.53       -5.28      9.41 o 
   3   7   1       57.50       40.83     11.96 o 
   4   7   1        3.47        9.35     10.43 o 
   5   7   1        0.53       -1.53     14.31 o 
   6   7   1        3.72      -15.64     15.64 o 
  -1   8   1       23.04       15.07      9.35 o 
   0   8   1       15.02       15.20      8.58 o 
   1   8   1        2.50       -3.24      9.92 o 
   2   8   1        4.57       11.19     10.49 o 
   3   8   1        2.68        0.00     11.13 o 
   4   8   1        6.78        8.14     12.40 o 
   5   8   1        2.20        4.01     15.07 o 
  -1   9   1        2.06        2.54      9.86 o 
   0   9   1        1.76       -1.21      9.79 o 
   1   9   1        0.97        1.27     10.87 o 
   2   9   1        0.34        3.56     10.94 o 
   3   9   1        3.12       -6.36     12.65 o 
   4   9   1        8.74       15.64     13.99 o 
  -1  10   1        6.69       17.10     10.87 o 
   0  10   1        2.83        4.77     11.25 o 
   1  10   1        1.46       -2.48     12.34 o 
   2  10   1        4.56       -2.61     12.91 o 
   3  10   1        6.07       -0.57     14.56 o 
  -1  11   1        0.90       -7.31     12.78 o 
   0  11   1        1.09       -1.65     13.16 o 
   1  11   1        3.84       11.32     12.78 o 
  -1   0   2    12468.07    13727.71     59.09 o 
   0   0   2       53.30       55.18      2.61 o 
   1   0   2     8059.53     8098.97     46.41 o 
   2   0   2      313.50      354.31     13.72 o 
   3   0   2     1130.87     1190.42     24.46 o 
   4   0   2       70.95       77.86      8.14 o 
   5   0   2       82.82       79.77     10.75 o 
   6   0   2        2.27       -9.66     10.87 o 
   7   0   2        1.93       11.70     12.46 o 
  -1   1   2     1745.94     1690.96     18.87 o 
   0   1   2       21.24       23.22      2.38 o 
   1   1   2     1329.44     1290.58     13.91 o 
   2   1   2       92.31       94.89     10.18 o 
   3   1   2       69.47       67.07      9.35 o 
   4   1   2       10.82        9.91      4.89 o 
   5   1   2        8.05        6.40      6.79 o 
   6   1   2       16.35       12.03      9.82 o 
   7   1   2        1.91       11.77     19.20 o 
  -1   2   2      133.81      128.83      7.33 o 
   0   2   2     6720.03     6324.91     44.33 o 
   1   2   2     1342.03     1356.69     22.61 o 
   2   2   2      148.86      148.70      8.60 o 
   3   2   2       85.35       75.08      7.25 o 
   4   2   2       33.58       27.28      8.46 o 
   5   2   2        5.66        0.00      9.66 o 
   6   2   2        2.29        9.86     10.68 o 
   7   2   2        3.39        7.25     12.84 o 
  -1   3   2        9.75       -0.38      4.90 o 
   0   3   2       97.15       98.29      5.92 o 
   1   3   2       23.79       29.96      5.66 o 
   2   3   2      190.33      194.77     11.08 o 
   3   3   2       49.86       51.08      7.19 o 
   4   3   2       55.98       55.08      9.29 o 
   5   3   2       10.65       -6.17      9.67 o 
   6   3   2        1.34        9.86     11.51 o 
   7   3   2       13.49       11.76     14.75 o 
  -1   4   2      111.41      111.00      7.00 o 
   0   4   2      220.13      228.87     10.83 o 
   1   4   2      972.70      972.31     22.51 o 
   2   4   2      211.17      220.23     10.25 o 
   3   4   2       11.55       10.56      7.44 o 
   4   4   2        5.40       10.30      9.54 o 
   5   4   2        1.69      -11.25     11.25 o 
   6   4   2        0.46      -10.87     12.53 o 
   7   4   2        8.04        7.82     15.45 o 
  -1   5   2       52.91       58.84      6.49 o 
   0   5   2        5.41        7.19      5.72 o 
   1   5   2       49.95       51.90      7.31 o 
   2   5   2        1.09       -0.70      7.31 o 
   3   5   2       18.89       22.51      8.78 o 
   4   5   2       22.51        6.42     10.11 o 
   5   5   2        8.73        3.88     11.57 o 
   6   5   2        2.43       -6.04     13.80 o 
  -1   6   2       18.62       19.71      7.06 o 
   0   6   2       59.95       53.18      7.95 o 
   1   6   2        4.01       -7.76      7.88 o 
   2   6   2      319.58      330.31     15.74 o 
   3   6   2       54.45       54.95     10.75 o 
   4   6   2        2.75      -10.36     10.36 o 
   5   6   2        1.61        5.66     11.89 o 
   6   6   2        2.70       13.10     14.43 o 
  -1   7   2       53.71       47.51      9.10 o 
   0   7   2       49.97       41.98      9.03 o 
   1   7   2        5.33       -5.91      9.22 o 
   2   7   2        7.22        8.71      9.54 o 
   3   7   2       37.32       42.93     11.19 o 
   4   7   2        4.68        8.20     12.02 o 
   5   7   2        0.26      -10.43     13.86 o 
   6   7   2        2.53       25.43     15.32 o 
  -1   8   2       12.00        9.73      9.16 o 
   0   8   2        0.27       -8.46      8.46 o 
   1   8   2        2.78       -9.66      9.66 o 
   2   8   2        4.19       -1.14     10.24 o 
   3   8   2       19.29       19.59     11.76 o 
   4   8   2        7.77       -6.29     12.91 o 
   5   8   2        2.95        5.21     14.69 o 
  -1   9   2       19.25        8.84     10.24 o 
   0   9   2        0.73       18.12      9.16 o 
   1   9   2        8.32       10.75     10.75 o 
   2   9   2        1.13       15.83     10.94 o 
   3   9   2        0.98       12.40     12.46 o 
   4   9   2       12.73        0.00     14.56 o 
  -1  10   2       15.94       34.27     11.13 o 
   0  10   2        9.11       -5.28     11.70 o 
   1  10   2       15.61       16.41     11.95 o 
   2  10   2        0.81      -14.05     14.05 o 
   3  10   2        2.11       16.34     13.80 o 
  -1  11   2        0.42        6.17     12.65 o 
   0  11   2        1.05       10.49     11.95 o 
   1  11   2        3.65       18.25     12.65 o 
  -1   1   3      122.79      126.03      4.42 o 
   0   1   3     1499.19     1477.88     13.65 o 
   1   1   3     1074.15     1010.12     13.35 o 
   2   1   3       19.51       17.54      4.48 o 
   3   1   3       19.49       20.83      4.36 o 
   4   1   3        8.13        5.00      5.10 o 
   5   1   3      101.74      101.00      8.10 o 
   6   1   3       40.84       28.88      8.20 o 
   7   1   3        1.44       -9.34      9.34 o 
  -1   2   3      308.85      276.34     11.88 o 
   0   2   3      705.88      677.87     15.94 o 
   1   2   3      559.61      551.60     16.08 o 
   2   2   3      521.28      530.21     17.13 o 
   3   2   3      193.14      188.23      9.42 o 
   4   2   3       55.14       52.79      9.10 o 
   5   2   3       10.35      -10.56     10.56 o 
   6   2   3        5.33        8.33     11.13 o 
   7   2   3        1.47        1.08     13.73 o 
  -1   3   3      624.78      679.94     17.93 o 
   0   3   3       94.95       95.61      5.98 o 
   1   3   3      273.43      273.18     12.82 o 
   2   3   3        2.79        2.48      5.98 o 
   3   3   3       15.11       15.39      6.99 o 
   4   3   3       41.04       30.27      9.67 o 
   5   3   3       33.18       47.95     10.30 o 
   6   3   3       17.54       37.96     12.08 o 
   7   3   3        0.44        5.47     14.43 o 
  -1   4   3      141.79      154.51      7.32 o 
   0   4   3      107.53      107.75      7.26 o 
   1   4   3     1932.08     1993.83     31.22 o 
   2   4   3       28.12       24.17      7.25 o 
   3   4   3       17.16       28.04      7.82 o 
   4   4   3       23.82       18.95      9.41 o 
   5   4   3       35.30       32.88     11.57 o 
   6   4   3       18.43       16.91     13.10 o 
   7   4   3        3.78       11.95     14.56 o 
  -1   5   3       69.41       75.13      7.06 o 
   0   5   3      104.53       99.21      7.89 o 
   1   5   3      196.01      197.52     10.25 o 
   2   5   3       53.67       54.45      8.08 o 
   3   5   3        0.49       -3.81      8.77 o 
   4   5   3        9.22        2.99      9.86 o 
   5   5   3        8.14       -7.06     12.02 o 
   6   5   3        1.28      -12.91     14.24 o 
  -1   6   3        5.97        9.98      6.80 o 
   0   6   3      115.03      106.71      8.53 o 
   1   6   3       14.17        1.34      8.20 o 
   2   6   3      386.83      379.12     16.76 o 
   3   6   3       63.40       66.98     10.75 o 
   4   6   3        3.10        6.68     10.36 o 
   5   6   3       10.63       -0.95     12.84 o 
   6   6   3        1.82       -1.65     15.07 o 
  -1   7   3       40.10       50.56      8.84 o 
   0   7   3       19.40       20.09      8.71 o 
   1   7   3        2.91       -0.95      9.35 o 
   2   7   3       10.51        4.71     10.05 o 
   3   7   3       26.34       23.97     11.19 o 
   4   7   3        2.68        0.00     11.13 o 
   5   7   3        0.77       -9.03     13.48 o 
   6   7   3        2.81        2.99     15.51 o 
  -1   8   3       12.26        0.38      9.28 o 
   0   8   3       14.76       11.70      9.35 o 
   1   8   3        0.19        8.20      9.60 o 
   2   8   3       38.38       50.05     11.70 o 
   3   8   3       37.77       38.92     12.02 o 
   4   8   3        3.49       12.84     12.34 o 
   5   8   3        0.55       -7.57     15.32 o 
  -1   9   3       21.56       13.16      9.98 o 
   0   9   3        0.14        9.16      9.47 o 
   1   9   3        5.03       10.43     11.25 o 
   2   9   3       13.48       -2.29     11.95 o 
   3   9   3        9.86       19.14     12.72 o 
   4   9   3        0.52      -14.37     14.37 o 
  -1  10   3        5.47      -10.36     12.02 o 
   0  10   3        1.23        4.83     11.51 o 
   1  10   3        0.97        7.06     11.89 o 
   2  10   3        7.84        2.61     13.03 o 
   3  10   3        1.35       13.10     14.24 o 
  -1  11   3        2.27        2.80     13.03 o 
   0  11   3        7.21        2.80     12.53 o 
   1  11   3        0.82       24.16     12.46 o 
  -1   0   4      892.45      902.25     17.18 o 
   0   0   4     3937.24     3964.86     32.58 o 
   1   0   4     1379.49     1374.76     22.00 o 
   2   0   4       97.35      100.69      6.49 o 
   3   0   4      237.25      219.46     11.98 o 
   4   0   4       18.21       18.50      7.06 o 
   5   0   4       24.31       27.34      9.35 o 
   6   0   4        1.32        7.63     10.87 o 
   7   0   4        0.64       25.94     12.34 o 
  -1   1   4      469.28      474.52      9.60 o 
   0   1   4      770.67      776.98     11.49 o 
   1   1   4     1007.42      981.79     14.06 o 
   2   1   4      408.49      447.03     11.15 o 
   3   1   4       15.83       16.37      4.40 o 
   4   1   4       32.11       29.01      5.82 o 
   5   1   4       27.15       32.02      6.88 o 
   6   1   4        3.63       -8.16      8.16 o 
   7   1   4        1.56       -0.82      9.44 o 
  -1   2   4      234.39      240.96     10.84 o 
   0   2   4       52.71       50.71      5.22 o 
   1   2   4       18.93       15.71      5.72 o 
   2   2   4       49.63       63.74      6.42 o 
   3   2   4      125.45      119.20      8.91 o 
   4   2   4       23.35       30.08      8.33 o 
   5   2   4        2.32        3.05      9.54 o 
   6   2   4        0.46        8.52     11.38 o 
   7   2   4        3.29        2.16     13.86 o 
  -1   3   4       14.86       16.41      4.71 o 
   0   3   4       23.33       24.10      5.22 o 
   1   3   4      243.47      219.00     11.86 o 
   2   3   4       36.41       37.53      6.61 o 
   3   3   4       36.85       47.25      7.63 o 
   4   3   4        4.63        9.73      9.09 o 
   5   3   4        0.95      -10.05     10.43 o 
   6   3   4        5.92      -12.59     12.59 o 
   7   3   4        7.16        8.33     14.62 o 
  -1   4   4      373.79      363.53     15.25 o 
   0   4   4      112.18      113.48      7.45 o 
   1   4   4       72.69       67.06      7.13 o 
   2   4   4       29.54       35.11      7.82 o 
   3   4   4        2.47       -2.42      7.95 o 
   4   4   4        5.85       -1.97     10.05 o 
   5   4   4       28.11       41.21     11.83 o 
   6   4   4        2.79       -8.90     13.61 o 
   7   4   4        1.11      -13.35     15.32 o 
  -1   5   4       40.12       41.02      6.68 o 
   0   5   4        4.54       14.18      5.91 o 
   1   5   4        5.21       -2.99      6.80 o 
   2   5   4        6.01       -0.25      8.01 o 
   3   5   4       25.96       29.25      9.41 o 
   4   5   4        0.11       -0.32      9.86 o 
   5   5   4        2.36       15.32     11.51 o 
   6   5   4        2.75        3.69     13.03 o 
  -1   6   4       56.73       54.06      7.89 o 
   0   6   4       88.66       78.95      8.72 o 
   1   6   4       25.18       22.64      8.08 o 
   2   6   4       72.43       74.23     10.18 o 
   3   6   4       13.07        2.42     10.62 o 
   4   6   4        3.55        4.01     10.55 o 
   5   6   4       20.74       26.07     12.53 o 
   6   6   4        0.82       -3.37     14.75 o 
  -1   7   4      190.97      183.63     11.65 o 
   0   7   4       11.88       12.84      8.52 o 
   1   7   4       27.36       28.74      9.48 o 
   2   7   4      118.56      106.06     12.22 o 
   3   7   4       22.02       31.22     10.62 o 
   4   7   4        0.16       15.70     11.70 o 
   5   7   4        1.41       -3.75     14.31 o 
  -1   8   4        2.84        9.98      8.84 o 
   0   8   4       19.88       21.68      9.28 o 
   1   8   4       11.65        4.20     10.17 o 
   2   8   4        6.96       -6.87     10.68 o 
   3   8   4       17.36        6.74     12.40 o 
   4   8   4        3.34       15.58     13.35 o 
   5   8   4        0.09      -16.40     16.40 o 
  -1   9   4        2.37        8.20      9.92 o 
   0   9   4        3.35       21.11      9.35 o 
   1   9   4        2.25        8.84     10.81 o 
   2   9   4       18.36       26.58     12.72 o 
   3   9   4        5.73       -3.05     12.72 o 
   4   9   4        1.23      -13.48     15.20 o 
  -1  10   4        4.64       -1.02     11.64 o 
   0  10   4        3.47       -1.97     11.45 o 
   1  10   4       10.00       -7.12     12.46 o 
   2  10   4        3.51        7.44     13.16 o 
   3  10   4        3.40       28.36     13.80 o 
  -1  11   4        9.25        5.15     12.78 o 
   0  11   4        8.62       24.67     12.84 o 
   1  11   4        1.31        6.99     13.03 o 
  -1   1   5      539.46      547.39     11.05 o 
   0   1   5      884.04      864.37     29.28 o 
   1   1   5      177.55      178.98      6.49 o 
   2   1   5      433.76      480.89     23.53 o 
   3   1   5       49.13       41.66      6.71 o 
   4   1   5        5.32       16.33      5.52 o 
   5   1   5        0.06       10.01     10.87 o 
   6   1   5       14.50       13.70     16.25 o 
   7   1   5        0.97       -5.74     14.75 o 
  -1   2   5      114.92      120.27      5.99 o 
   0   2   5       36.05       32.44      5.22 o 
   1   2   5      378.05      413.52     15.19 o 
   2   2   5       27.28       33.64      5.98 o 
   3   2   5       15.73        8.78      6.93 o 
   4   2   5       24.35       20.10      9.22 o 
   5   2   5        2.51        1.91     10.49 o 
   6   2   5        0.18       13.42     11.57 o 
   7   2   5        2.50       -1.08     14.24 o 
  -1   3   5      106.53      114.00      6.49 o 
   0   3   5       90.17       88.91      6.75 o 
   1   3   5      141.59      146.50      7.51 o 
   2   3   5       43.98       52.73      7.31 o 
   3   3   5        3.60        6.80      7.19 o 
   4   3   5       58.35       62.20     10.30 o 
   5   3   5        8.04        8.33     10.56 o 
   6   3   5        3.25       -0.51     12.46 o 
   7   3   5        4.21        0.00     14.50 o 
  -1   4   5        9.07       20.73      5.79 o 
   0   4   5      658.63      681.90     19.18 o 
   1   4   5       21.15       21.24      6.55 o 
   2   4   5      114.53      132.55      8.72 o 
   3   4   5       45.09       38.73      9.48 o 
   4   4   5       53.93       57.88     11.00 o 
   5   4   5       24.65       23.59     12.15 o 
   6   4   5        2.74       -7.06     13.99 o 
  -1   5   5      187.50      186.10      8.79 o 
   0   5   5      190.80      179.49      9.42 o 
   1   5   5      155.38      156.64      9.55 o 
   2   5   5       92.68       88.94      9.80 o 
   3   5   5       25.27       26.20      9.54 o 
   4   5   5        7.98       -4.07     10.81 o 
   5   5   5        4.56       -5.09     12.78 o 
   6   5   5        2.79       35.54     13.10 o 
  -1   6   5      102.09      102.31      8.97 o 
   0   6   5       38.44       31.23      8.01 o 
   1   6   5      228.11      218.39     11.84 o 
   2   6   5       64.33       67.10     10.43 o 
   3   6   5       73.69       96.36     10.62 o 
   4   6   5        1.40       -1.21     10.81 o 
   5   6   5        7.77        1.02     13.16 o 
   6   6   5        4.07       -5.79     15.45 o 
  -1   7   5       17.37        8.65      9.09 o 
   0   7   5       12.22       19.14      8.52 o 
   1   7   5       11.02       12.59      8.90 o 
   2   7   5       60.28       77.28     10.81 o 
   3   7   5        1.41       10.94     10.75 o 
   4   7   5        2.20       -3.69     12.65 o 
   5   7   5        0.27      -15.45     15.45 o 
  -1   8   5        9.83       -1.53      8.65 o 
   0   8   5        0.39       -5.91      9.09 o 
   1   8   5        6.05       -3.12     10.43 o 
   2   8   5       72.76       80.84     11.96 o 
   3   8   5       21.51       10.11     12.27 o 
   4   8   5        0.46       -9.73     13.03 o 
   5   8   5        5.78        0.00     16.21 o 
  -1   9   5        0.72      -10.17     10.17 o 
   0   9   5        1.61      -10.81     10.81 o 
   1   9   5        9.67       24.73     10.43 o 
   2   9   5       14.10       15.20     12.40 o 
   3   9   5        2.40       -3.62     14.24 o 
   4   9   5        1.02       -3.43     15.07 o 
  -1  10   5        1.86       -2.54     11.38 o 
   0  10   5        0.38       -3.94     11.51 o 
   1  10   5       13.85       14.50     12.72 o 
   2  10   5        2.81        0.00     13.61 o 
   3  10   5        7.81       48.83     13.86 o 
  -1  11   5        0.04       -2.86     12.08 o 
   0  11   5        0.55      -12.78     12.78 o 
  -1   0   6      469.50      499.48     15.23 o 
   0   0   6      782.64      800.58     18.18 o 
   1   0   6      381.25      381.37     14.62 o 
   2   0   6     1124.82     1136.22     24.21 o 
   3   0   6       89.63      104.79      8.40 o 
   4   0   6       18.51       24.42      8.39 o 
   5   0   6       18.32        1.91     10.24 o 
   6   0   6        9.70       18.88     10.81 o 
   7   0   6        2.23        1.14     14.37 o 
  -1   1   6      292.67      304.18      9.05 o 
   0   1   6      228.84      232.92     19.45 o 
   1   1   6      472.54      486.59     11.41 o 
   2   1   6       65.76       62.17      9.89 o 
   3   1   6       40.09       39.96      5.28 o 
   4   1   6       37.59       40.44      6.41 o 
   5   1   6        7.83        7.31      7.21 o 
   6   1   6        0.89       16.07      7.93 o 
   7   1   6        2.74       17.26      9.94 o 
  -1   2   6      433.28      462.00     15.01 o 
   0   2   6      377.66      380.55     14.62 o 
   1   2   6       51.07       49.87      6.23 o 
   2   2   6      105.38      114.93      7.57 o 
   3   2   6       63.12       57.25      8.27 o 
   4   2   6       18.27       15.52      9.60 o 
   5   2   6       13.50       23.97     10.30 o 
   6   2   6       12.24       21.49     11.76 o 
   7   2   6        2.27       12.02     14.43 o 
  -1   3   6       36.10       41.92      5.47 o 
   0   3   6      214.63      220.57     10.45 o 
   1   3   6       43.38       28.81      6.74 o 
   2   3   6       60.77       63.61      7.89 o 
   3   3   6       46.63       35.81      8.65 o 
   4   3   6       38.00       20.41     10.43 o 
   5   3   6        2.36       11.95     10.81 o 
   6   3   6        1.98       12.91     12.02 o 
   7   3   6        1.16       13.99     14.75 o 
  -1   4   6       48.75       54.58      6.49 o 
   0   4   6       81.19       85.96      7.19 o 
   1   4   6        6.74       -1.08      6.49 o 
   2   4   6        2.90        0.00      7.63 o 
   3   4   6       68.67       54.00      9.48 o 
   4   4   6       60.49       64.43     10.81 o 
   5   4   6        0.75        2.67     11.57 o 
   6   4   6       14.34        3.62     14.12 o 
  -1   5   6        5.61       -6.55      6.55 o 
   0   5   6       11.01        4.64      6.74 o 
   1   5   6        7.51       12.46      7.12 o 
   2   5   6       92.34       82.83      9.99 o 
   3   5   6       42.76       42.67     10.68 o 
   4   5   6        1.52        1.14     10.81 o 
   5   5   6        2.69       22.89     11.64 o 
   6   5   6        3.91        1.08     14.43 o 
  -1   6   6       31.13       37.71      8.14 o 
   0   6   6       87.87       89.57      8.84 o 
   1   6   6       36.95       29.57      8.78 o 
   2   6   6        9.20        3.88      9.41 o 
   3   6   6       41.68       42.93     10.94 o 
   4   6   6        5.65       10.62     11.38 o 
   5   6   6        6.02        9.35     13.73 o 
   6   6   6        0.79      -15.71     15.71 o 
  -1   7   6       18.18        0.64      8.71 o 
   0   7   6       32.71       11.32      9.92 o 
   1   7   6       54.40       55.02     10.68 o 
   2   7   6       27.14       38.92     10.56 o 
   3   7   6       21.98       51.00     11.13 o 
   4   7   6       14.44       31.60     12.34 o 
   5   7   6        0.57       -5.66     15.20 o 
  -1   8   6        6.08       -4.26      9.09 o 
   0   8   6        2.57        5.66      8.90 o 
   1   8   6        7.63        4.77     10.87 o 
   2   8   6        0.18       -4.26     11.00 o 
   3   8   6        2.07      -12.02     12.02 o 
   4   8   6        0.63       -1.59     13.67 o 
  -1   9   6        2.49       -7.12     10.62 o 
   0   9   6        4.08        3.05     10.75 o 
   1   9   6       25.77       32.18     11.70 o 
   2   9   6        2.17      -12.14     12.46 o 
   3   9   6        1.34       22.38     13.16 o 
   4   9   6        0.67       30.39     14.18 o 
  -1  10   6        0.57        7.18     11.57 o 
   0  10   6        5.28      -12.59     12.59 o 
   1  10   6        3.99      -12.97     12.97 o 
   2  10   6        0.61        7.18     13.73 o 
   0  11   6        3.14        6.36     13.29 o 
  -1   1   7      240.10      258.27      9.98 o 
   0   1   7      248.89      242.93      7.96 o 
   1   1   7      736.14      789.27     14.22 o 
   2   1   7       21.18       18.31      4.43 o 
   3   1   7       75.33       73.21      5.97 o 
   4   1   7      109.67       90.27     12.88 o 
   5   1   7        7.47        7.28      7.33 o 
   6   1   7        0.24        6.70     12.49 o 
   7   1   7        0.54       -1.72     16.15 o 
  -1   2   7      160.99      161.31      8.22 o 
   0   2   7      313.67      297.10     14.03 o 
   1   2   7       86.94       91.38      6.87 o 
   2   2   7       17.11       18.76      6.42 o 
   3   2   7       58.00       70.48      8.65 o 
   4   2   7        5.53       -0.64      9.16 o 
   5   2   7        9.20       -0.38     11.13 o 
   6   2   7        1.55        6.42     12.27 o 
   7   2   7        0.21      -12.34     15.13 o 
  -1   3   7      430.84      465.25     16.47 o 
   0   3   7      156.97      155.74      8.40 o 
   1   3   7      131.83      131.95      8.08 o 
   2   3   7       12.58       11.26      6.99 o 
   3   3   7      118.97      117.71     10.50 o 
   4   3   7        5.59       -9.98      9.98 o 
   5   3   7        4.59       34.65     10.75 o 
   6   3   7        1.55        1.02     12.84 o 
  -1   4   7       76.64       75.39      7.25 o 
   0   4   7      145.69      150.73      8.47 o 
   1   4   7       38.03       30.66      7.38 o 
   2   4   7       32.83       24.87      8.59 o 
   3   4   7       53.30       51.77      9.29 o 
   4   4   7        4.62       11.13     10.30 o 
   5   4   7        1.81        6.42     12.65 o 
   6   4   7        2.43        4.32     13.92 o 
  -1   5   7       23.42       26.52      6.80 o 
   0   5   7       16.94       21.49      7.06 o 
   1   5   7       53.97       62.97      8.33 o 
   2   5   7       52.95       58.71      9.35 o 
   3   5   7       14.38       17.49     10.11 o 
   4   5   7       13.72       25.94     10.56 o 
   5   5   7        7.91        1.97     13.16 o 
   6   5   7        0.23       -2.29     14.75 o 
  -1   6   7       62.70       48.98      9.16 o 
   0   6   7      151.87      163.87     11.01 o 
   1   6   7       43.43       43.06      9.73 o 
   2   6   7       83.81       80.85     11.00 o 
   3   6   7        3.46        9.22     10.24 o 
   4   6   7        1.53       11.00     11.32 o 
   5   6   7        3.81      -13.86     14.31 o 
  -1   7   7        9.99       17.04      8.39 o 
   0   7   7       10.88       -7.63      9.09 o 
   1   7   7       25.74       21.43      9.98 o 
   2   7   7        3.53       23.78      8.97 o 
   3   7   7       10.01        5.60     11.70 o 
   4   7   7        1.44      -13.16     13.16 o 
   5   7   7        4.60       21.49     14.88 o 
  -1   8   7        3.74        3.18      9.41 o 
   0   8   7       20.91        4.26     10.11 o 
   1   8   7       59.39       53.30     11.51 o 
   2   8   7       11.15        2.16     11.25 o 
   3   8   7        1.41       -0.51     12.21 o 
   4   8   7        4.27      -14.56     14.56 o 
  -1   9   7        7.83        6.80     10.43 o 
   0   9   7        3.69        5.85     10.24 o 
   1   9   7       13.18        4.71     11.70 o 
   2   9   7        5.12        9.47     11.95 o 
   3   9   7        2.25       -1.65     13.67 o 
  -1  10   7        6.64      -12.14     12.14 o 
   0  10   7        6.83       24.23     11.45 o 
   1  10   7        2.80      -12.53     12.53 o 
   2  10   7        8.21       28.80     13.61 o 
  -1   0   8        9.79        8.52      5.21 o 
   0   0   8      688.16      750.41     19.27 o 
   1   0   8     1545.63     1561.85     27.66 o 
   2   0   8      242.14      231.62     10.70 o 
   3   0   8       18.23        9.41      8.14 o 
   4   0   8      108.93      109.30     11.45 o 
   5   0   8       67.18       63.86     11.96 o 
   6   0   8        3.74       28.49     11.64 o 
   7   0   8        4.74       -2.99     15.51 o 
  -1   1   8       41.46       44.47      3.98 o 
   0   1   8      138.12      154.75      5.92 o 
   1   1   8      107.05       96.32      5.17 o 
   2   1   8       64.25       68.13      5.44 o 
   3   1   8        5.23        6.97      6.77 o 
   4   1   8       63.03       70.97      7.19 o 
   5   1   8        7.25        9.53      7.53 o 
   6   1   8        0.16        2.51      8.27 o 
  -1   2   8      368.02      392.72     15.44 o 
   0   2   8       98.04       98.77      7.06 o 
   1   2   8      106.05       97.62      7.32 o 
   2   2   8       10.48       17.61      6.93 o 
   3   2   8       61.75       59.85      8.84 o 
   4   2   8       53.89       58.20     10.43 o 
   5   2   8        0.29       -3.43     11.13 o 
   6   2   8        2.18       13.80     12.78 o 
  -1   3   8      162.63      188.90      8.59 o 
   0   3   8       95.34       90.10      7.32 o 
   1   3   8        9.55       -4.45      6.80 o 
   2   3   8       53.08       67.68      7.95 o 
   3   3   8      139.11      138.09     10.88 o 
   4   3   8        0.46        2.99      9.98 o 
   5   3   8        0.20        6.68     11.32 o 
   6   3   8        5.16       19.58     12.59 o 
  -1   4   8       19.59       16.92      6.68 o 
   0   4   8       22.58       16.60      6.42 o 
   1   4   8       12.58       14.43      7.25 o 
   2   4   8       97.58       79.02      9.67 o 
   3   4   8       93.72       83.40     10.88 o 
   4   4   8       19.14       -0.76     11.19 o 
   5   4   8        7.87        5.21     12.65 o 
   6   4   8        1.96       -8.84     14.75 o 
  -1   5   8       14.64       16.22      7.38 o 
   0   5   8        8.34        4.90      7.38 o 
   1   5   8       66.36       64.05      8.97 o 
   2   5   8       60.51       59.92     10.24 o 
   3   5   8        3.88       -9.60      9.60 o 
   4   5   8        6.48        9.98     11.76 o 
   5   5   8        4.38       41.84     12.59 o 
   6   5   8        0.21        2.92     15.32 o 
  -1   6   8       18.96       17.68      8.65 o 
   0   6   8       26.01       14.05      8.58 o 
   1   6   8       49.81       44.14     10.11 o 
   2   6   8       27.51       28.23      9.92 o 
   3   6   8        1.47       15.58     10.17 o 
   4   6   8        9.02       -2.29     12.72 o 
   5   6   8        0.52        5.53     13.73 o 
  -1   7   8        1.76       -8.52      8.52 o 
   0   7   8       67.43       70.28      9.86 o 
   1   7   8        8.72        6.99      9.92 o 
   2   7   8        8.99        3.56     11.32 o 
   3   7   8        1.54      -11.76     11.76 o 
   4   7   8        4.75      -13.48     13.48 o 
   5   7   8        0.54        3.56     15.77 o 
  -1   8   8        6.93        0.00      9.86 o 
   0   8   8        2.60        7.63      9.92 o 
   1   8   8        2.23      -11.13     11.13 o 
   2   8   8        2.62        6.80     11.19 o 
   3   8   8        1.69       -2.48     12.53 o 
   4   8   8        0.38      -14.94     14.94 o 
  -1   9   8        8.47       20.54     10.49 o 
   0   9   8        9.61       27.28     10.36 o 
   1   9   8        1.71       32.94     11.00 o 
   2   9   8        3.05       24.10     12.59 o 
   3   9   8        0.34      -14.05     14.05 o 
  -1  10   8        4.44        2.16     12.65 o 
   0  10   8        1.05       11.64     10.94 o 
   1  10   8        2.60       23.14     12.59 o 
   2  10   8        4.35       -1.72     14.88 o 
  -1   1   9      174.64      175.71      6.16 o 
   0   1   9      245.51      268.00     10.83 o 
   1   1   9       43.79       41.91      8.81 o 
   2   1   9       58.37       54.80      8.52 o 
   3   1   9      121.93      120.73      7.27 o 
   4   1   9      111.19      109.38      7.84 o 
   5   1   9       22.47       24.37      8.32 o 
   6   1   9        5.44       19.20      9.15 o 
  -1   2   9      156.39      157.25      7.77 o 
   0   2   9      371.27      364.18     15.56 o 
   1   2   9       72.67       58.40      7.70 o 
   2   2   9       60.86       69.21      8.08 o 
   3   2   9       48.22       43.76      9.22 o 
   4   2   9       44.78       35.74     10.43 o 
   5   2   9       12.15       19.65     11.70 o 
   6   2   9        4.22        3.18     13.54 o 
  -1   3   9        9.70       13.73      5.85 o 
   0   3   9       36.35       48.21      6.81 o 
   1   3   9       38.76       41.09      7.50 o 
   2   3   9       19.81       30.71      7.69 o 
   3   3   9       43.06       38.41     10.75 o 
   4   3   9       24.19       25.44     10.62 o 
   5   3   9        5.53        4.64     12.08 o 
   6   3   9        3.33      -14.62     14.62 o 
  -1   4   9       38.08       35.68      7.06 o 
   0   4   9       27.91       23.78      7.00 o 
   1   4   9       78.06       69.21      8.78 o 
   2   4   9        0.34        4.39      8.52 o 
   3   4   9        6.33       12.34      9.35 o 
   4   4   9        3.21      -11.00     11.00 o 
   5   4   9        4.53       38.21     12.59 o 
   6   4   9        0.28      -15.58     15.58 o 
  -1   5   9       92.67       87.73      8.72 o 
   0   5   9      124.90      127.45      9.80 o 
   1   5   9       24.40       28.17      9.09 o 
   2   5   9        4.74        8.52      9.79 o 
   3   5   9        0.61      -10.49     10.49 o 
   4   5   9        0.95        4.32     11.19 o 
   5   5   9        1.41       -6.36     13.80 o 
  -1   6   9       30.44       30.78      8.59 o 
   0   6   9      177.13      191.76     11.71 o 
   1   6   9       44.37       38.60     10.24 o 
   2   6   9        1.51       -4.01     10.11 o 
   3   6   9        2.06       16.66     11.38 o 
   4   6   9        4.17        3.82     12.46 o 
   5   6   9        1.69       -2.29     15.13 o 
  -1   7   9        5.48       28.55      8.84 o 
   0   7   9       51.23       52.15      9.86 o 
   1   7   9        0.14      -10.05     10.05 o 
   2   7   9        8.58        4.96     10.62 o 
   3   7   9        2.59        7.44     12.14 o 
   4   7   9        4.54        4.71     13.67 o 
  -1   8   9       16.14        4.20     10.43 o 
   0   8   9        6.36       19.58     10.05 o 
   1   8   9        2.19        9.22     10.75 o 
   2   8   9        0.15       17.29     11.32 o 
   3   8   9        5.59       -3.12     13.16 o 
   4   8   9        8.61       24.61     15.13 o 
  -1   9   9        2.05        3.82     10.68 o 
   0   9   9        4.58       19.01     10.24 o 
   1   9   9        1.38       -2.48     12.59 o 
   2   9   9        0.67      -13.54     13.54 o 
   3   9   9        3.54       -3.43     14.18 o 
  -1  10   9        2.94      -10.94     12.46 o 
   0  10   9        4.42       26.51     11.19 o 
   1  10   9        5.75       -1.72     13.03 o 
  -1   0  10      822.17      825.27     20.93 o 
   0   0  10       81.01       71.90      7.13 o 
   1   0  10      106.01      102.77      8.02 o 
   2   0  10      359.16      381.27     15.74 o 
   3   0  10      334.99      330.19     16.05 o 
   4   0  10       83.34       99.74     10.62 o 
   5   0  10       11.68       25.31     11.45 o 
   6   0  10        7.42       -2.61     13.03 o 
  -1   1  10       15.86        8.43      6.77 o 
   0   1  10      100.86      101.76      5.44 o 
   1   1  10        5.15        3.42      4.55 o 
   2   1  10       37.01       33.31      7.19 o 
   3   1  10       65.46       54.64      7.42 o 
   4   1  10       36.61       37.83      7.64 o 
   5   1  10        2.18       10.91     11.16 o 
   6   1  10        0.58        6.41      9.31 o 
  -1   2  10       40.58       41.41      6.30 o 
   0   2  10      151.22      154.11      8.28 o 
   1   2  10      106.89      110.21      8.14 o 
   2   2  10       15.01        2.10      8.39 o 
   3   2  10        8.36       13.23      9.09 o 
   4   2  10       30.06       34.66     10.37 o 
   5   2  10       14.59       16.85     12.59 o 
   6   2  10        2.26       13.23     14.24 o 
  -1   3  10       94.01       97.28      7.83 o 
   0   3  10       12.92       12.97      6.93 o 
   1   3  10       88.45       84.87      8.53 o 
   2   3  10       85.84       83.97      9.73 o 
   3   3  10        3.99      -10.30     10.30 o 
   4   3  10        1.22        4.01     10.17 o 
   5   3  10       18.88        2.93     13.16 o 
   6   3  10        1.62       -2.86     14.69 o 
  -1   4  10       38.78       41.66      7.63 o 
   0   4  10       24.95       35.80      7.25 o 
   1   4  10       24.43       42.61      8.20 o 
   2   4  10       87.09       71.69     10.94 o 
   3   4  10       30.49       38.66      9.86 o 
   4   4  10        2.02        7.57     10.87 o 
   5   4  10        4.54        9.79     13.29 o 
   6   4  10        1.48       13.67     15.45 o 
  -1   5  10       14.44       22.32      7.69 o 
   0   5  10       19.18       13.35      8.27 o 
   1   5  10       39.78       34.60      9.48 o 
   2   5  10       11.37        5.40     10.11 o 
   3   5  10       11.28        3.18     10.49 o 
   4   5  10        4.23      -11.64     11.64 o 
   5   5  10        2.79      -14.69     14.69 o 
  -1   6  10        9.57       21.11      8.65 o 
   0   6  10       12.11        1.34      9.16 o 
   1   6  10       25.14       28.68      9.48 o 
   2   6  10       29.56       36.57     10.05 o 
   3   6  10       11.40        4.39     11.83 o 
   4   6  10        0.59      -13.03     13.03 o 
   5   6  10        2.61        0.57     14.75 o 
  -1   7  10       19.37       11.83      9.92 o 
   0   7  10       28.63       23.47      9.79 o 
   1   7  10        2.97        8.46      9.73 o 
   2   7  10        4.63       -3.88     11.06 o 
   3   7  10       11.20       16.41     12.40 o 
   4   7  10        8.68       27.98     14.18 o 
  -1   8  10       21.03       30.90     10.30 o 
   0   8  10        3.99        9.47     10.05 o 
   1   8  10        6.15        7.31     11.83 o 
   2   8  10        1.44        1.97     12.21 o 
   3   8  10        0.15      -14.43     14.43 o 
  -1   9  10       12.07        8.39     10.94 o 
   0   9  10        5.23       18.69     11.19 o 
   1   9  10        0.65       -6.74     13.16 o 
   2   9  10        1.99      -13.61     13.61 o 
  -1  10  10        1.68       -0.57     11.83 o 
   0  10  10        2.52       -7.82     13.16 o 
   1  10  10        1.90        6.42     13.80 o 
  -1   1  11       43.15       54.64      4.72 o 
   0   1  11       13.89        6.77      4.74 o 
   1   1  11       22.87       18.74      6.96 o 
   2   1  11      261.60      258.39     11.40 o 
   3   1  11       86.69       75.32      7.98 o 
   4   1  11       43.79       42.56      7.55 o 
   5   1  11        2.20       -3.37      8.68 o 
   6   1  11        0.10       -9.92      9.92 o 
  -1   2  11      148.76      160.72      8.53 o 
   0   2  11      107.20      113.96      8.08 o 
   1   2  11       64.91       46.24      8.40 o 
   2   2  11       10.46       -0.25      8.65 o 
   3   2  11       29.38       30.02     10.05 o 
   4   2  11        7.27       -6.04     11.19 o 
   5   2  11        3.52       19.58     11.95 o 
   6   2  11        4.62      -15.90     15.90 o 
  -1   3  11       91.42       84.04      8.40 o 
   0   3  11       15.55       27.72      6.80 o 
   1   3  11       94.55       94.16      9.16 o 
   2   3  11       34.02       37.58      9.09 o 
   3   3  11        2.61       12.02      9.41 o 
   4   3  11       21.58        8.01     11.64 o 
   5   3  11       17.92      -10.68     13.61 o 
   6   3  11        1.33      -16.34     16.34 o 
  -1   4  11       87.63       79.20      8.84 o 
   0   4  11      109.77      100.27      9.23 o 
   1   4  11      175.54      188.14     11.20 o 
   2   4  11        9.42       18.95      9.79 o 
   3   4  11       22.92       29.06     10.11 o 
   4   4  11        6.98       -3.56     12.27 o 
   5   4  11        3.10       -4.83     14.12 o 
  -1   5  11        0.28       -6.29      8.20 o 
   0   5  11       37.98       40.26      9.67 o 
   1   5  11       20.70       23.53      9.98 o 
   2   5  11        2.50       -9.79      9.79 o 
   3   5  11        1.45      -11.44     11.44 o 
   4   5  11        0.08      -12.53     12.53 o 
   5   5  11        0.96       -9.16     15.20 o 
  -1   6  11       91.16      101.65     10.37 o 
   0   6  11       38.35       30.34      9.92 o 
   1   6  11       19.08       17.11     10.30 o 
   2   6  11        7.94       14.56     10.68 o 
   3   6  11        1.34       12.78     11.51 o 
   4   6  11        1.33      -13.29     13.29 o 
   5   6  11        4.98       -4.26     15.39 o 
  -1   7  11       48.89       41.78     10.30 o 
   0   7  11        4.16        1.97      9.47 o 
   1   7  11        4.15      -11.06     11.06 o 
   2   7  11        1.56        4.96     11.44 o 
   3   7  11        4.36       -3.50     13.73 o 
   4   7  11        4.11        6.17     14.88 o 
  -1   8  11       17.19       16.28     10.36 o 
   0   8  11       11.18       -1.34     11.00 o 
   1   8  11        9.48        9.47     12.02 o 
   2   8  11        3.99       -8.58     12.46 o 
   3   8  11        5.92        5.53     14.24 o 
  -1   9  11        0.51       -8.20     11.83 o 
   0   9  11        1.98       17.29     10.68 o 
   1   9  11        2.03       -3.75     12.40 o 
   2   9  11        3.92       14.69     13.29 o 
  -1  10  11        3.19       17.87     12.78 o 
   0  10  11        0.84      -13.48     13.48 o 
  -1   0  12      338.02      324.47     15.23 o 
   0   0  12       80.69       79.78      8.08 o 
   1   0  12      121.43      119.69      9.04 o 
   2   0  12      299.88      312.81     15.16 o 
   3   0  12      127.40      122.48     11.71 o 
   4   0  12       53.61       40.32     12.21 o 
   5   0  12       10.29       -7.50     13.54 o 
   6   0  12        2.88       -8.52     14.05 o 
  -1   1  12       69.82       68.93      5.63 o 
   0   1  12       60.79       64.97      5.79 o 
   1   1  12        7.76        5.96      5.56 o 
   2   1  12       25.66       16.62     10.94 o 
   3   1  12       54.50       53.59      7.64 o 
   4   1  12        0.46        5.40     19.46 o 
   5   1  12        0.11      -13.36     14.59 o 
   6   1  12        0.57        6.19     10.04 o 
  -1   2  12      149.10      163.12      9.10 o 
   0   2  12       17.41       21.43      7.12 o 
   1   2  12       83.81       82.45      9.10 o 
   2   2  12      106.17      107.52     10.75 o 
   3   2  12       25.15       32.43     10.05 o 
   4   2  12       18.33        2.16     12.02 o 
   5   2  12        0.54        7.18     12.14 o 
   6   2  12        1.32        3.56     15.20 o 
  -1   3  12       23.39       35.80      7.69 o 
   0   3  12       71.99       75.12      8.27 o 
   1   3  12       67.02       69.40      9.60 o 
   2   3  12        4.06        7.88      9.09 o 
   3   3  12        3.83        0.76     10.11 o 
   4   3  12       23.43       34.66     12.27 o 
   5   3  12        7.32       14.37     13.35 o 
  -1   4  12       34.66       45.15      8.52 o 
   0   4  12       24.20       15.07      8.78 o 
   1   4  12       55.39       44.27     10.11 o 
   2   4  12       30.25        5.34      9.98 o 
   3   4  12        8.33       22.70     10.56 o 
   4   4  12        4.72       11.64     12.40 o 
   5   4  12        6.13       13.35     14.82 o 
  -1   5  12       19.36       30.59      9.28 o 
   0   5  12       43.22       45.15      9.54 o 
   1   5  12       11.98        4.96      8.90 o 
   2   5  12       12.45        6.99     10.43 o 
   3   5  12        7.50       27.60     11.00 o 
   4   5  12        3.03        3.94     13.23 o 
   5   5  12        8.88       20.86     15.90 o 
  -1   6  12       75.41       70.60     10.50 o 
   0   6  12       76.56       72.64     10.62 o 
   1   6  12       15.64       27.09      9.86 o 
   2   6  12        2.55        5.53     10.87 o 
   3   6  12        6.80       13.86     12.65 o 
   4   6  12        2.83      -14.24     14.24 o 
  -1   7  12        4.06        3.75      9.47 o 
   0   7  12        2.45       15.77     10.11 o 
   1   7  12        6.83        2.67     10.94 o 
   2   7  12        1.78        0.45     12.27 o 
   3   7  12       10.23        4.71     13.10 o 
   4   7  12        2.11        9.86     14.12 o 
  -1   8  12        6.25        8.01     10.94 o 
   0   8  12        2.52        8.90     11.19 o 
   1   8  12        2.65        3.43     11.57 o 
   2   8  12        1.56       -7.38     12.72 o 
   3   8  12        3.08       -8.08     14.81 o 
  -1   9  12        3.91       36.56     11.45 o 
   0   9  12        1.01       13.67     11.38 o 
   1   9  12        4.30      -13.48     13.48 o 
   2   9  12        0.60      -14.12     14.12 o 
  -1   1  13       77.60       94.40     14.35 o 
   0   1  13       74.88       87.10      8.78 o 
   1   1  13       52.83       54.07      6.33 o 
   2   1  13       41.85       49.05      6.90 o 
   3   1  13       72.00       69.29      8.03 o 
   4   1  13        9.54       12.35     15.17 o 
   5   1  13        1.28       -9.50      9.50 o 
  -1   2  13      112.84       99.96      9.80 o 
   0   2  13        3.64       -7.50      7.50 o 
   1   2  13      151.68      158.65     10.76 o 
   2   2  13        1.54       -8.97      9.28 o 
   3   2  13       25.09       28.81     10.30 o 
   4   2  13        1.30       -1.78     11.32 o 
   5   2  13        9.16        0.51     13.67 o 
  -1   3  13        6.52       11.51      7.50 o 
   0   3  13       26.41       16.34      8.65 o 
   1   3  13       49.21       41.91     10.49 o 
   2   3  13        6.96       -0.32      9.98 o 
   3   3  13       36.92       41.08     11.70 o 
   4   3  13       23.29       42.22     12.46 o 
   5   3  13        0.53       -1.65     14.88 o 
  -1   4  13        4.60        2.61      8.33 o 
   0   4  13       59.61       49.93      9.73 o 
   1   4  13        3.84       21.94      8.77 o 
   2   4  13       25.29       27.98      9.67 o 
   3   4  13        5.41       12.91     10.87 o 
   4   4  13        5.96        2.92     12.78 o 
   5   4  13        6.69       -1.72     15.01 o 
  -1   5  13       94.06      101.53     10.37 o 
   0   5  13       24.33       20.73      9.67 o 
   1   5  13        6.77        9.35      9.79 o 
   2   5  13        6.04      -10.56     10.56 o 
   3   5  13        0.10       -1.40     11.76 o 
   4   5  13        3.47       -3.12     13.54 o 
  -1   6  13        0.98        5.15      9.54 o 
   0   6  13       37.94       53.42      9.79 o 
   1   6  13       28.87       41.91     10.17 o 
   2   6  13        4.41       22.45     11.06 o 
   3   6  13        0.28       -6.99     12.78 o 
   4   6  13        8.67       15.64     14.05 o 
  -1   7  13        7.28       13.10     10.05 o 
   0   7  13        0.47      -10.87     10.87 o 
   1   7  13        3.62       -8.33     11.57 o 
   2   7  13       10.41       13.35     12.46 o 
   3   7  13        0.04      -14.05     14.05 o 
  -1   8  13        2.64       -2.92     10.87 o 
   0   8  13       16.11       42.48     11.57 o 
   1   8  13        0.36      -11.89     13.35 o 
   2   8  13        1.31        8.20     12.53 o 
  -1   9  13        0.93      -12.27     12.27 o 
   0   9  13        0.89       -9.28     13.23 o 
   1   9  13        3.69       -1.14     14.18 o 
  -1   0  14      351.34      343.64     15.36 o 
   0   0  14       62.62       68.25      8.84 o 
   1   0  14       66.05       57.25      9.67 o 
   2   0  14      387.14      379.73     16.95 o 
   3   0  14       35.85       24.93     10.62 o 
   4   0  14        6.53        2.80     11.57 o 
   5   0  14        1.62        7.76     13.23 o 
  -1   1  14       39.96       38.69      5.91 o 
   0   1  14       61.74       58.82      6.43 o 
   1   1  14       57.80       56.89      6.72 o 
   2   1  14       33.48       33.64      7.19 o 
   3   1  14        4.11       -4.02      7.50 o 
   4   1  14        1.14       -3.67      8.52 o 
   5   1  14        1.80       -2.71      9.86 o 
  -1   2  14       93.31       86.20      9.67 o 
   0   2  14       28.83       41.53      8.52 o 
   1   2  14       52.62       61.69      9.29 o 
   2   2  14       44.48       36.95      9.92 o 
   3   2  14       13.09        8.20     11.19 o 
   4   2  14        3.61       -7.63     13.03 o 
   5   2  14        4.66       25.50     13.48 o 
  -1   3  14       17.89        6.04      8.78 o 
   0   3  14       15.42       25.88      8.46 o 
   1   3  14        0.44       -0.32      9.03 o 
   2   3  14        1.78        6.04     10.11 o 
   3   3  14       27.17       16.28     11.26 o 
   4   3  14       20.96       35.67     12.84 o 
   5   3  14        2.58       -9.92     14.12 o 
  -1   4  14       11.36       28.74      8.39 o 
   0   4  14       45.65       19.84     10.24 o 
   1   4  14       52.07       55.97     10.30 o 
   2   4  14        3.41        0.83      9.86 o 
   3   4  14        5.34       13.16     11.45 o 
   4   4  14        5.56       15.96     13.35 o 
  -1   5  14       22.44       22.38      8.90 o 
   0   5  14        4.26        8.58      9.41 o 
   1   5  14        7.62      -10.62     10.62 o 
   2   5  14        2.88        7.38     11.00 o 
   3   5  14       12.09       19.97     12.78 o 
   4   5  14       12.67       48.07     13.93 o 
  -1   6  14        6.47        0.83      9.35 o 
   0   6  14        3.57        3.31     10.17 o 
   1   6  14       11.74       12.72     10.94 o 
   2   6  14        2.47        8.01     12.27 o 
   3   6  14        3.45      -13.67     13.67 o 
   4   6  14       10.47       -5.28     15.51 o 
  -1   7  14        2.54        9.16      9.79 o 
   0   7  14        6.56       12.40     11.13 o 
   1   7  14        2.05        9.22     12.08 o 
   2   7  14       22.79       33.19     13.54 o 
   3   7  14        1.11       13.73     13.92 o 
  -1   8  14        4.70       13.80     11.25 o 
   0   8  14        2.46      -11.95     11.95 o 
   1   8  14        4.09      -13.80     13.80 o 
   2   8  14        3.18        9.16     13.29 o 
  -1   9  14        1.80      -12.53     12.53 o 
   0   9  14        2.77       -1.14     13.16 o 
  -1   1  15       52.10       55.06      7.98 o 
   0   1  15       18.55       24.66      6.38 o 
   1   1  15       20.08       12.19     13.70 o 
   2   1  15       12.11        4.40      7.19 o 
   3   1  15       11.10        8.11      7.82 o 
   4   1  15        1.16       -8.66      8.66 o 
   5   1  15        6.99       -4.06     10.59 o 
  -1   2  15       20.81       17.87      9.09 o 
   0   2  15       78.09       67.68     10.18 o 
   1   2  15       22.79       15.96      9.60 o 
   2   2  15        8.18       10.05      9.54 o 
   3   2  15       15.53       40.25     10.75 o 
   4   2  15        4.17       28.29     13.48 o 
   5   2  15        1.32       14.88     14.43 o 
  -1   3  15        0.04        2.42      8.46 o 
   0   3  15       85.64       84.73     10.18 o 
   1   3  15       14.48        6.61      9.79 o 
   2   3  15       12.51       -8.08     11.06 o 
   3   3  15        2.25       -5.47     11.95 o 
   4   3  15        4.05        0.51     14.56 o 
  -1   4  15       17.68        2.23      9.54 o 
   0   4  15       40.45       21.24     10.18 o 
   1   4  15       20.06       21.11     10.62 o 
   2   4  15        0.03       -6.04     10.94 o 
   3   4  15        2.34        8.65     11.95 o 
   4   4  15       12.13        9.73     14.24 o 
  -1   5  15       59.72       67.93     10.68 o 
   0   5  15       14.40        7.19     10.36 o 
   1   5  15        1.83        9.35     10.55 o 
   2   5  15        5.76       17.10     11.13 o 
   3   5  15        9.98       38.02     13.54 o 
   4   5  15       15.14       21.17     14.82 o 
  -1   6  15        8.12       -0.89     10.56 o 
   0   6  15        4.77       13.99      9.92 o 
   1   6  15        9.04       15.32     11.51 o 
   2   6  15        2.64      -12.78     12.78 o 
   3   6  15        4.74       14.37     13.99 o 
  -1   7  15        2.39        8.65     10.87 o 
   0   7  15        7.17       -3.88     11.64 o 
   1   7  15       14.56       25.56     12.84 o 
   2   7  15        3.67      -13.10     13.10 o 
  -1   8  15        4.70        6.42     12.78 o 
   0   8  15        0.91        0.00     12.34 o 
   1   8  15        4.34       -4.51     13.48 o 
  -1   0  16      119.12      123.05     10.94 o 
   0   0  16       81.98       83.46      9.73 o 
   1   0  16       44.00       39.49      9.98 o 
   2   0  16       25.71       28.49     10.49 o 
   3   0  16       23.02       34.34     11.76 o 
   4   0  16        2.04       19.27     13.23 o 
  -1   1  16       27.65       25.55      6.22 o 
   0   1  16       25.37       17.32      6.47 o 
   1   1  16       44.63       50.69      7.79 o 
   2   1  16        1.99       -1.12      7.73 o 
   3   1  16        1.87       -8.41      8.41 o 
   4   1  16        7.93       25.11      8.97 o 
  -1   2  16       45.54       48.97      9.35 o 
   0   2  16       28.40       28.62      9.73 o 
   1   2  16        6.54        7.44      9.41 o 
   2   2  16       22.52       27.73     10.49 o 
   3   2  16       14.16       33.13     12.02 o 
   4   2  16        6.74      -14.82     14.82 o 
  -1   3  16       13.40        7.44      8.90 o 
   0   3  16       12.87       12.15      9.67 o 
   1   3  16        2.28       -2.35     10.24 o 
   2   3  16        5.50        3.05     10.87 o 
   3   3  16       16.42       19.39     12.15 o 
   4   3  16        1.74       19.90     13.92 o 
  -1   4  16        2.99        6.36      9.41 o 
   0   4  16       27.21       25.88     10.11 o 
   1   4  16        5.10        8.77     10.49 o 
   2   4  16        6.81       15.51     10.75 o 
   3   4  16        5.62       -3.05     12.53 o 
   4   4  16        0.23        4.58     14.75 o 
  -1   5  16        3.53        2.99      9.98 o 
   0   5  16        7.45        9.79     10.43 o 
   1   5  16       10.11       22.13     11.00 o 
   2   5  16        3.06        4.39     12.34 o 
   3   5  16       10.68       -8.14     14.24 o 
  -1   6  16       18.07       22.57     11.00 o 
   0   6  16        5.28       -9.73     10.49 o 
   1   6  16        3.05      -12.46     12.46 o 
   2   6  16        7.02       12.08     13.23 o 
   3   6  16        0.41       -1.72     14.12 o 
  -1   7  16        4.07       -8.58     11.83 o 
   0   7  16        1.06        5.60     11.19 o 
   1   7  16        4.18       10.75     12.53 o 
   2   7  16        4.06      -15.07     15.07 o 
  -1   8  16        0.30       11.19     11.95 o 
   0   8  16        4.04       22.89     12.72 o 
  -1   1  17       26.88       27.94      6.94 o 
   0   1  17        1.44       -6.81      6.81 o 
   1   1  17        6.89       13.57      7.04 o 
   2   1  17       13.92       15.51      8.11 o 
   3   1  17        1.12       -0.51      8.74 o 
   4   1  17       23.92       31.95     10.31 o 
  -1   2  17       13.94       33.38      8.65 o 
   0   2  17       12.63       19.58      9.28 o 
   1   2  17        8.44       -2.80     10.17 o 
   2   2  17       16.11       20.41     11.45 o 
   3   2  17        0.36       13.92     12.14 o 
   4   2  17        2.34       -1.72     13.67 o 
  -1   3  17       16.43        2.42     10.30 o 
   0   3  17        7.69       15.39     10.05 o 
   1   3  17        2.22       -0.45     10.75 o 
   2   3  17        4.05       15.71     11.00 o 
   3   3  17       12.48       25.75     12.97 o 
   4   3  17        1.76      -14.81     14.81 o 
  -1   4  17       33.94       56.47     10.62 o 
   0   4  17        5.83       -5.47     10.24 o 
   1   4  17        9.20       22.38     10.56 o 
   2   4  17        0.04        5.85     12.40 o 
   3   4  17       17.94       14.56     13.99 o 
  -1   5  17       15.41       29.25     10.24 o 
   0   5  17       31.99       27.60     11.51 o 
   1   5  17        3.66       -6.74     12.08 o 
   2   5  17        6.70       -6.23     13.29 o 
   3   5  17        6.79       -4.01     14.24 o 
  -1   6  17       10.51       -6.93     11.51 o 
   0   6  17        1.85        5.85     11.38 o 
   1   6  17        8.67        9.86     12.08 o 
   2   6  17        5.06       -0.57     13.73 o 
  -1   7  17        3.38       10.11     11.83 o 
   0   7  17       13.42       17.61     12.02 o 
   1   7  17        2.03        6.23     13.10 o 
  -1   0  18       87.72       98.91     11.07 o 
   0   0  18        1.01       -8.65      8.65 o 
   1   0  18        2.93       -2.48     10.62 o 
   2   0  18        3.62       22.06     11.57 o 
   3   0  18        2.31       11.32     11.89 o 
   4   0  18        4.15        1.78     14.05 o 
  -1   1  18        6.28        1.76      6.83 o 
   0   1  18       15.26       19.29     12.72 o 
   1   1  18        2.59        1.83      7.44 o 
   2   1  18        0.91        0.95     10.40 o 
   3   1  18        5.24       10.12      9.01 o 
   4   1  18        0.03        8.78      9.80 o 
  -1   2  18       37.38       39.62     10.68 o 
   0   2  18       14.77       22.76      9.54 o 
   1   2  18        3.69       27.72      9.92 o 
   2   2  18        0.87      -12.27     12.27 o 
   3   2  18        7.98      -13.42     13.42 o 
   4   2  18        0.39       -8.33     14.94 o 
  -1   3  18       15.70        5.98     10.56 o 
   0   3  18        7.05       -1.72     10.62 o 
   1   3  18        1.34        3.18     11.06 o 
   2   3  18        3.11       21.17     11.57 o 
   3   3  18        0.92        6.55     13.54 o 
  -1   4  18       20.03        3.18     11.89 o 
   0   4  18        7.83        0.00     10.24 o 
   1   4  18       14.85        5.28     12.27 o 
   2   4  18        0.64       12.91     11.57 o 
   3   4  18        0.28        9.16     13.48 o 
  -1   5  18        0.13       17.04     10.87 o 
   0   5  18       25.19       35.61     11.70 o 
   1   5  18        0.99       24.48     11.64 o 
   2   5  18        1.37      -13.86     13.86 o 
  -1   6  18       13.88       28.93     11.32 o 
   0   6  18        3.56       -9.28     12.34 o 
   1   6  18       12.91       13.67     13.54 o 
   2   6  18        4.91       23.34     13.99 o 
  -1   7  18        0.31       -3.94     12.34 o 
   0   7  18        1.96       11.76     12.46 o 
  -1   1  19        6.08       11.52      8.81 o 
   0   1  19       10.56       22.14     12.37 o 
   1   1  19        6.84       -7.09      8.19 o 
   2   1  19        6.47        2.54      9.01 o 
   3   1  19       12.61        6.08      9.89 o 
  -1   2  19        4.48       -4.39     10.30 o 
   0   2  19        2.33       10.49     10.87 o 
   1   2  19        7.30        4.64     11.64 o 
   2   2  19        2.96       15.20     12.14 o 
   3   2  19        4.01        1.65     13.23 o 
  -1   3  19        9.91        2.73     11.57 o 
   0   3  19        1.36        4.07     11.13 o 
   1   3  19        6.22      -12.08     12.08 o 
   2   3  19        2.07        4.71     12.72 o 
   3   3  19        1.68      -14.62     14.62 o 
  -1   4  19       14.78       10.17     10.94 o 
   0   4  19        4.12        9.09     11.25 o 
   1   4  19        0.97       -1.02     11.70 o 
   2   4  19        5.21       -1.65     14.37 o 
  -1   5  19       12.74       23.21     11.45 o 
   0   5  19       12.45       20.92     12.46 o 
   1   5  19        0.27       -8.08     12.97 o 
   2   5  19        5.80       12.78     14.43 o 
  -1   6  19        3.95        9.98     11.95 o 
   0   6  19        0.82      -12.78     12.78 o 
   1   6  19        0.90        8.08     13.99 o 
  -1   0  20        5.85       12.78     10.43 o 
   0   0  20        3.07      -11.13     11.13 o 
   1   0  20       10.57       -0.95     11.32 o 
   2   0  20        1.29        3.75     12.97 o 
   3   0  20        0.98        0.00     14.81 o 
  -1   1  20        3.19       -5.77      7.58 o 
   0   1  20        3.88       -6.77      7.95 o 
   1   1  20        0.31        1.87      7.97 o 
   2   1  20        0.49       -9.30      9.30 o 
   3   1  20        2.64        2.35      9.73 o 
  -1   2  20        9.39       -0.95     11.38 o 
   0   2  20        7.59       20.67     10.30 o 
   1   2  20        0.88        4.45     11.44 o 
   2   2  20        8.12       20.54     13.48 o 
  -1   3  20        2.70        6.36     11.00 o 
   0   3  20        2.28        0.51     11.57 o 
   1   3  20        3.12        4.13     12.65 o 
   2   3  20        8.58       12.84     14.12 o 
  -1   4  20        0.36       -2.61     12.08 o 
   0   4  20       11.73       15.32     12.65 o 
   1   4  20        1.59       -2.16     12.59 o 
   2   4  20        3.26       -7.57     14.05 o 
  -1   5  20       11.32       -6.04     12.59 o 
   0   5  20        0.70       -2.16     11.76 o 
   1   5  20        0.13        5.15     13.23 o 
  -1   6  20        0.96        5.28     14.18 o 
   0   6  20        9.59      -13.73     13.73 o 
  -1   1  21        1.58        2.44      7.69 o 
   0   1  21       12.95       14.99     15.80 o 
   1   1  21       10.73       25.47      9.41 o 
   2   1  21        1.76      -12.92     24.23 o 
  -1   2  21        4.67       21.75     11.19 o 
   0   2  21        1.97       15.07     11.51 o 
   1   2  21        0.05      -12.72     12.72 o 
   2   2  21        4.40       19.01     13.99 o 
  -1   3  21        1.56       -0.51     12.27 o 
   0   3  21        1.27       26.51     10.49 o 
   1   3  21        1.00       15.45     12.34 o 
  -1   4  21        1.37       -2.23     12.72 o 
   0   4  21        2.66       11.95     12.91 o 
   1   4  21        0.75      -13.48     13.48 o 
  -1   5  21        7.66       20.92     12.65 o 
   0   5  21        0.85       29.88     12.14 o 
  -1   0  22       11.75        5.79     11.89 o 
   0   0  22        8.85       16.53     12.34 o 
   1   0  22        3.11        9.41     12.65 o 
  -1   1  22        2.87       10.22      8.25 o 
   0   1  22        1.73        8.37      8.76 o 
   1   1  22        1.40      -10.01     10.01 o 
  -1   2  22        1.04        2.67     11.76 o 
   0   2  22        3.53       10.75     12.08 o 
   1   2  22        2.79       -1.72     12.91 o 
  -1   3  22        0.94        3.37     11.38 o 
   0   3  22        3.28       20.54     12.40 o 
   1   3  22        7.68        6.42     13.61 o 
  -1   4  22        1.40      -10.49     13.23 o 
   0   4  22        0.83       24.86     12.78 o 
  -1   1  23       22.34       28.30      9.40 o 
   0   1  23        1.04        6.82      9.57 o 
  -1   2  23        1.77        5.21     13.10 o 
   0   2  23        4.57      -13.35     13.35 o 
  -1   3  23        4.67       13.10     13.10 o 
                                                 
